# Supplementary material for: 5-(4-Chloro­phen­yl)-2-fluoro­pyridine
Source: Acta Crystallogr Sect E Struct Rep Online. 2012 Jun 13;68(Pt 7):o2043. doi: 10.1107/S1600536812025378 (PMC3393311; doi:10.1107/S1600536812025378)
Supplement: Supplementary file 1 [file e-68-o2043-sup1.cif]

##############################################################################
#                                                                            #
# This CIF contains the data in a paper accepted for publication in          #
# Acta Crystallographica Section E. It conforms to the requirements of       #
# Notes for Authors for Acta Crystallographica Section E, and has been       #
# peer reviewed under the auspices of the IUCr Commission on Journals.       #
#                                                                            #
# Full details of the Crystallographic Information File format               #
# are given in the paper "The Crystallographic Information File (CIF):       #
# a New Standard Archive File for Crystallography" by S. R. Hall, F. H.      #
# Allen and I. D. Brown [Acta Cryst. (1991), A47, 655-685].                  #
#                                                                            #
# The current version of the core CIF dictionary is obtainable from          #
# ftp://ftp.iucr.org/pub/cif_core.dic.                                       #
#                                                                            #
# Software is freely available for graphical display of the structure(s)     #
# in this CIF. For information consult the CIF software page                 #
# http://www.iucr.org/resources/cif/software.                                #
#                                                                            #
# This file may be used for bona fide research purposes within the           #
# scientific community so long as proper attribution is given to the journal # 
# article from which it was obtained.                                        #
#                                                                            #
##############################################################################
data_global
_audit_creation_method     ?
_journal_date_recd_electronic     2012-06-04
_journal_date_accepted     2012-06-04
_journal_name_full     'Acta Crystallographica, Section E'
_journal_year     2012
_journal_volume     68
_journal_issue      7
_journal_page_first     o2043
_journal_page_last     o2043
_journal_paper_category     QO
_journal_paper_doi     10.1107/S1600536812025378
_journal_coeditor_code     BQ2365
_publ_contact_author
;
Muhammad Nawaz Tahir
University of Sargodha
Department of Physics
Sargodha
Pakistan
;
_publ_contact_author_email     'dmntahir_uos@yahoo.com'
_publ_contact_author_fax     '0092 48 32 22 121'
_publ_contact_author_phone     '0092 48 92 30 914'
_publ_section_title
;
5-(4-Chlorophenyl)-2-fluoropyridine
;
loop_
    _publ_author_name
    _publ_author_address
    'Muhammad Adeel'
;
Department of Chemistry
Gomal University
Dera Ismail Khan
K.P.K
Pakistan
;
    'Fazal Elahi'
;
Department of Chemistry
Gomal University
Dera Ismail Khan
K.P.K
Pakistan
;
    'Tahir, M. Nawaz'
;
University of Sargodha
Department of Physics
Sargodha
Pakistan
;
    'Azim Khan'
;
Department of Chemistry
Gomal University
Dera Ismail Khan
K.P.K
Pakistan
;
    'Peter Langer'
;
Universit\"at Rostock
Institut f\"ur Chemie
Abteilung f\"ur Organische Chemie
Albert-Einstein-Strasse 3a
18059 Rostock Department of Chemistry
Germany
;
data_I
_audit_creation_method     SHELXL-97
_chemical_name_systematic
;
5-(4-Chlorophenyl)-2-fluoropyridine
;
_chemical_name_common     ?
_chemical_formula_moiety     'C11 H7 Cl F N'
_chemical_formula_sum     'C11 H7 Cl F N'
_chemical_formula_iupac     'C11 H7 Cl F N'
_chemical_formula_weight     207.63
_symmetry_cell_setting     orthorhombic
_symmetry_space_group_name_H-M     'P c a 21'
_symmetry_space_group_name_Hall     'P 2c -2ac'
loop_
    _symmetry_equiv_pos_site_id
    _symmetry_equiv_pos_as_xyz
    1 x,y,z
    2 -x,-y,1/2+z
    3 1/2-x,y,1/2+z
    4 1/2+x,-y,z
_cell_length_a     21.1252(14)
_cell_length_b     3.8763(3)
_cell_length_c     11.7009(8)
_cell_angle_alpha     90
_cell_angle_beta     90
_cell_angle_gamma     90
_cell_volume     958.16(12)
_cell_formula_units_Z     4
_cell_measurement_reflns_used     1255
_cell_measurement_theta_min     2.60
_cell_measurement_theta_max     26.00
_cell_measurement_temperature     296(2)
_exptl_crystal_description     prism
_exptl_crystal_colour     colorless
_exptl_crystal_size_max     0.26
_exptl_crystal_size_mid     0.20
_exptl_crystal_size_min     0.18
_exptl_crystal_density_diffrn     1.439
_exptl_crystal_density_meas     ?
_exptl_crystal_density_method     'not measured'
_exptl_crystal_F_000     424
_exptl_absorpt_coefficient_mu     0.367
_exptl_absorpt_correction_type     multi-scan
_exptl_absorpt_process_details     '(SADABS; Bruker, 2005)'
_exptl_absorpt_correction_T_min     0.932
_exptl_absorpt_correction_T_max     0.950
_exptl_special_details
;
;
_diffrn_ambient_temperature     296(2)
_diffrn_radiation_type     MoK\a
_diffrn_radiation_wavelength     0.71073
_diffrn_radiation_source     'fine-focus sealed tube'
_diffrn_radiation_monochromator     graphite
_diffrn_measurement_device_type     'Bruker Kappa APEXII CCD'
_diffrn_measurement_method     \w
_diffrn_detector_area_resol_mean     8.10
_diffrn_reflns_number     4142
_diffrn_reflns_av_R_equivalents     0.0209
_diffrn_reflns_av_sigmaI/netI     0.0292
_diffrn_reflns_theta_min     2.60
_diffrn_reflns_theta_max     26.00
_diffrn_reflns_theta_full     26.00
_diffrn_measured_fraction_theta_max     0.994
_diffrn_measured_fraction_theta_full     0.994
_diffrn_reflns_limit_h_min     -18
_diffrn_reflns_limit_h_max     26
_diffrn_reflns_limit_k_min     -3
_diffrn_reflns_limit_k_max     4
_diffrn_reflns_limit_l_min     -14
_diffrn_reflns_limit_l_max     10
_diffrn_standards_number     0
_diffrn_standards_interval_count     ?
_diffrn_standards_interval_time     ?
_diffrn_standards_decay_%     ?
_refine_special_details
;
Refinement of <i>F</i>^2^ against ALL reflections. The weighted <i>R</i>-factor
<i>wR</i> and goodness of fit <i>S</i> are based on <i>F</i>^2^, conventional
<i>R</i>-factors <i>R</i> are based on <i>F</i>, with <i>F</i> set to zero for
negative <i>F</i>^2^. The threshold expression of <i>F</i>^2^ >
\s(<i>F</i>^2^) is used only for calculating <i>R</i>-factors(gt) <i>etc</i>.
and is not relevant to the choice of reflections for refinement.
<i>R</i>-factors based on <i>F</i>^2^ are statistically about twice as large
as those based on <i>F</i>, and <i>R</i>- factors based on ALL data will be
even larger.
;
_reflns_number_total     1619
_reflns_number_gt     1255
_reflns_threshold_expression     I>2\s(I)
_refine_ls_structure_factor_coef     Fsqd
_refine_ls_matrix_type     full
_refine_ls_R_factor_all     0.0481
_refine_ls_R_factor_gt     0.0320
_refine_ls_wR_factor_gt     0.0673
_refine_ls_wR_factor_ref     0.0731
_refine_ls_goodness_of_fit_ref     1.080
_refine_ls_restrained_S_all     1.080
_refine_ls_number_reflns     1619
_refine_ls_number_parameters     127
_refine_ls_number_restraints     0
_refine_ls_hydrogen_treatment     constr
_refine_ls_weighting_scheme     calc
_refine_ls_weighting_details
                 'calc w=1/[\s^2^(Fo^2^)+(0.0344P)^2^] where P=(Fo^2^+2Fc^2^)/3'
_atom_sites_solution_hydrogens     geom
_atom_sites_solution_primary     direct
_atom_sites_solution_secondary     difmap
_refine_ls_shift/su_max     0.000
_refine_ls_shift/su_mean     0.000
_refine_diff_density_max     0.112
_refine_diff_density_min     -0.125
_refine_ls_abs_structure_details     'Flack (1983), 735 Friedel pairs'
_refine_ls_abs_structure_Flack     -0.09(8)
loop_
    _atom_type_symbol
    _atom_type_description
    _atom_type_scat_dispersion_real
    _atom_type_scat_dispersion_imag
    _atom_type_scat_source
    'C' 'C' 0.0033 0.0016
                         'International Tables Vol C Tables 4.2.6.8 and 6.1.1.4'
    'H' 'H' 0.0000 0.0000
                         'International Tables Vol C Tables 4.2.6.8 and 6.1.1.4'
    'N' 'N' 0.0061 0.0033
                         'International Tables Vol C Tables 4.2.6.8 and 6.1.1.4'
    'F' 'F' 0.0171 0.0103
                         'International Tables Vol C Tables 4.2.6.8 and 6.1.1.4'
    'Cl' 'Cl' 0.1484 0.1585
                         'International Tables Vol C Tables 4.2.6.8 and 6.1.1.4'
_computing_data_collection     'APEX2 (Bruker, 2007)'
_computing_cell_refinement     'SAINT (Bruker, 2007)'
_computing_data_reduction     'SAINT (Bruker, 2007)'
_computing_structure_solution     'SHELXS97 (Sheldrick, 2008)'
_computing_structure_refinement     'SHELXL97 (Sheldrick, 2008)'
_computing_molecular_graphics
                  'ORTEP-3 for Windows (Farrugia, 1997) and PLATON (Spek, 2009)'
_computing_publication_material
;
WinGX (Farrugia, 1999) and PLATON (Spek, 2009)
;
loop_
    _atom_site_type_symbol
    _atom_site_label
    _atom_site_fract_x
    _atom_site_fract_y
    _atom_site_fract_z
    _atom_site_U_iso_or_equiv
    _atom_site_adp_type
    _atom_site_calc_flag
    _atom_site_refinement_flags
    _atom_site_occupancy
    _atom_site_symmetry_multiplicity
    _atom_site_disorder_assembly
    _atom_site_disorder_group
    C C1 0.25579(12) 0.5138(6) 0.1995(3) 0.0593(8) Uani d . 1 1 . .
    C C2 0.24833(12) 0.3704(7) 0.3061(3) 0.0634(7) Uani d . 1 1 . .
    H H2 0.2834 0.3347 0.3528 0.076 Uiso calc R 1 1 . .
    C C3 0.18888(12) 0.2798(7) 0.3435(2) 0.0571(7) Uani d . 1 1 . .
    H H3 0.1840 0.1830 0.4157 0.068 Uiso calc R 1 1 . .
    C C4 0.13552(11) 0.3311(6) 0.2745(2) 0.0460(5) Uani d U 1 1 . .
    C C5 0.14486(11) 0.4731(6) 0.1677(2) 0.0531(6) Uani d U 1 1 . .
    H H5 0.1102 0.5058 0.1199 0.064 Uiso calc R 1 1 . .
    C C6 0.20444(12) 0.5682(6) 0.1297(2) 0.0591(7) Uani d . 1 1 . .
    H H6 0.2096 0.6673 0.0579 0.071 Uiso calc R 1 1 . .
    C C7 0.07137(11) 0.2343(6) 0.31377(19) 0.0464(6) Uani d . 1 1 . .
    C C8 0.05152(13) 0.2866(7) 0.4246(2) 0.0607(7) Uani d . 1 1 . .
    H H8 0.0804 0.3817 0.4756 0.073 Uiso calc R 1 1 . .
    C C9 -0.04479(14) 0.0724(8) 0.3900(3) 0.0646(8) Uani d . 1 1 . .
    C C10 0.02695(11) 0.0942(6) 0.2397(2) 0.0521(6) Uani d . 1 1 . .
    H H10 0.0374 0.0584 0.1635 0.062 Uiso calc R 1 1 . .
    C C11 -0.03221(12) 0.0085(7) 0.2783(3) 0.0595(7) Uani d . 1 1 . .
    H H11 -0.0623 -0.0890 0.2301 0.071 Uiso calc R 1 1 . .
    Cl Cl1 0.33061(3) 0.6376(2) 0.15406(9) 0.0880(3) Uani d . 1 1 . .
    F F1 -0.10306(8) -0.0034(5) 0.43168(15) 0.0899(6) Uani d . 1 1 . .
    N N1 -0.00621(11) 0.2107(6) 0.4643(2) 0.0696(6) Uani d . 1 1 . .
loop_
    _atom_site_aniso_label
    _atom_site_aniso_U_11
    _atom_site_aniso_U_22
    _atom_site_aniso_U_33
    _atom_site_aniso_U_12
    _atom_site_aniso_U_13
    _atom_site_aniso_U_23
    C1 0.0572(16) 0.0525(15) 0.068(2) 0.0040(12) 0.0070(13) -0.0211(14)
    C2 0.0583(17) 0.0676(17) 0.064(2) 0.0100(14) -0.0131(13) -0.0165(17)
    C3 0.0652(16) 0.0590(16) 0.0470(15) 0.0066(13) -0.0051(12) -0.0039(14)
    C4 0.0594(14) 0.0404(12) 0.0383(14) 0.0086(10) -0.0039(11) -0.0043(11)
    C5 0.0569(13) 0.0544(14) 0.0479(16) 0.0071(11) -0.0051(13) -0.0076(15)
    C6 0.0756(18) 0.0536(15) 0.0480(17) 0.0056(12) 0.0076(13) -0.0061(13)
    C7 0.0550(14) 0.0421(13) 0.0423(16) 0.0082(11) -0.0046(11) -0.0004(11)
    C8 0.0730(18) 0.0689(18) 0.0402(16) -0.0056(14) -0.0050(12) -0.0040(14)
    C9 0.0650(19) 0.0668(18) 0.062(2) -0.0003(14) 0.0088(15) 0.0067(16)
    C10 0.0597(16) 0.0539(16) 0.0426(15) 0.0108(12) -0.0054(12) -0.0059(12)
    C11 0.0539(15) 0.0619(17) 0.063(2) 0.0036(13) -0.0089(13) -0.0048(14)
    Cl1 0.0620(4) 0.0905(5) 0.1114(6) -0.0092(4) 0.0216(5) -0.0273(6)
    F1 0.0695(10) 0.1191(15) 0.0811(12) -0.0215(10) 0.0192(10) 0.0066(10)
    N1 0.0768(16) 0.0824(17) 0.0495(15) -0.0109(13) 0.0091(13) -0.0003(13)
_geom_special_details
;
 All esds (except the esd in the dihedral angle between two l.s. planes)
 are estimated using the full covariance matrix.  The cell esds are taken
 into account individually in the estimation of esds in distances, angles
 and torsion angles; correlations between esds in cell parameters are only
 used when they are defined by crystal symmetry.  An approximate (isotropic)
 treatment of cell esds is used for estimating esds involving l.s. planes.
;
loop_
    _geom_bond_atom_site_label_1
    _geom_bond_atom_site_label_2
    _geom_bond_site_symmetry_2
    _geom_bond_distance
    _geom_bond_publ_flag
    C1 C2 . 1.374(4) ?
    C1 C6 . 1.375(3) ?
    C1 Cl1 . 1.735(3) ?
    C2 C3 . 1.376(4) ?
    C2 H2 . 0.9300 ?
    C3 C4 . 1.400(3) ?
    C3 H3 . 0.9300 ?
    C4 C5 . 1.380(3) ?
    C4 C7 . 1.479(3) ?
    C5 C6 . 1.385(3) ?
    C5 H5 . 0.9300 ?
    C6 H6 . 0.9300 ?
    C7 C8 . 1.378(3) ?
    C7 C10 . 1.388(3) ?
    C8 N1 . 1.338(3) ?
    C8 H8 . 0.9300 ?
    C9 N1 . 1.306(3) ?
    C9 F1 . 1.356(3) ?
    C9 C11 . 1.357(4) ?
    C10 C11 . 1.369(3) ?
    C10 H10 . 0.9300 ?
    C11 H11 . 0.9300 ?
loop_
    _geom_angle_atom_site_label_1
    _geom_angle_atom_site_label_2
    _geom_angle_atom_site_label_3
    _geom_angle_site_symmetry_1
    _geom_angle_site_symmetry_3
    _geom_angle
    _geom_angle_publ_flag
    C2 C1 C6 . . 120.8(2) ?
    C2 C1 Cl1 . . 119.6(2) ?
    C6 C1 Cl1 . . 119.6(2) ?
    C1 C2 C3 . . 119.8(2) ?
    C1 C2 H2 . . 120.1 ?
    C3 C2 H2 . . 120.1 ?
    C2 C3 C4 . . 121.0(3) ?
    C2 C3 H3 . . 119.5 ?
    C4 C3 H3 . . 119.5 ?
    C5 C4 C3 . . 117.6(2) ?
    C5 C4 C7 . . 120.9(2) ?
    C3 C4 C7 . . 121.5(2) ?
    C4 C5 C6 . . 121.8(2) ?
    C4 C5 H5 . . 119.1 ?
    C6 C5 H5 . . 119.1 ?
    C1 C6 C5 . . 119.0(3) ?
    C1 C6 H6 . . 120.5 ?
    C5 C6 H6 . . 120.5 ?
    C8 C7 C10 . . 116.1(2) ?
    C8 C7 C4 . . 122.2(2) ?
    C10 C7 C4 . . 121.7(2) ?
    N1 C8 C7 . . 124.9(2) ?
    N1 C8 H8 . . 117.6 ?
    C7 C8 H8 . . 117.6 ?
    N1 C9 F1 . . 114.6(3) ?
    N1 C9 C11 . . 126.4(3) ?
    F1 C9 C11 . . 119.0(3) ?
    C11 C10 C7 . . 120.4(2) ?
    C11 C10 H10 . . 119.8 ?
    C7 C10 H10 . . 119.8 ?
    C9 C11 C10 . . 116.8(2) ?
    C9 C11 H11 . . 121.6 ?
    C10 C11 H11 . . 121.6 ?
    C9 N1 C8 . . 115.3(2) ?
loop_
    _geom_torsion_atom_site_label_1
    _geom_torsion_atom_site_label_2
    _geom_torsion_atom_site_label_3
    _geom_torsion_atom_site_label_4
    _geom_torsion_site_symmetry_1
    _geom_torsion_site_symmetry_2
    _geom_torsion_site_symmetry_3
    _geom_torsion_site_symmetry_4
    _geom_torsion
    _geom_torsion_publ_flag
    C6 C1 C2 C3 . . . . 0.0(4) ?
    Cl1 C1 C2 C3 . . . . 178.4(2) ?
    C1 C2 C3 C4 . . . . 0.1(4) ?
    C2 C3 C4 C5 . . . . 0.5(4) ?
    C2 C3 C4 C7 . . . . 179.9(2) ?
    C3 C4 C5 C6 . . . . -1.1(3) ?
    C7 C4 C5 C6 . . . . 179.5(2) ?
    C2 C1 C6 C5 . . . . -0.6(4) ?
    Cl1 C1 C6 C5 . . . . -179.00(17) ?
    C4 C5 C6 C1 . . . . 1.2(3) ?
    C5 C4 C7 C8 . . . . -140.9(3) ?
    C3 C4 C7 C8 . . . . 39.6(3) ?
    C5 C4 C7 C10 . . . . 37.1(3) ?
    C3 C4 C7 C10 . . . . -142.3(2) ?
    C10 C7 C8 N1 . . . . 0.4(4) ?
    C4 C7 C8 N1 . . . . 178.6(2) ?
    C8 C7 C10 C11 . . . . -1.5(3) ?
    C4 C7 C10 C11 . . . . -179.7(2) ?
    N1 C9 C11 C10 . . . . 0.7(4) ?
    F1 C9 C11 C10 . . . . 179.0(2) ?
    C7 C10 C11 C9 . . . . 1.0(3) ?
    F1 C9 N1 C8 . . . . 179.9(2) ?
    C11 C9 N1 C8 . . . . -1.7(4) ?
    C7 C8 N1 C9 . . . . 1.1(4) ?
_iucr_refine_instructions_details
;
TITL FE06 in space group P c a 21
CELL  0.71073  21.1252   3.8763  11.7009   90.000   90.000   90.000
ZERR     4.00   0.0014   0.0003   0.0008    0.000    0.000    0.000
LATT  -1
SYMM  - X, - Y, 1/2 + Z
SYMM  1/2 - X,   Y, 1/2 + Z
SYMM  1/2 + X, - Y,   Z
SFAC  C    H    CL   F    N
UNIT  44   28   4    4    4
MERG   2
OMIT    -4.00  52.00
DELU     0.010   0.010 C4 C5
MPLA C1 C2 C3 C4 C5 C6 Cl1
MPLA N1 C7 C8 C9 C10 C11 F1
FMAP   2
PLAN    3
ACTA
BOND
BOND   $H
CONF
L.S.  10
WGHT    0.031500    0.044200
FVAR       0.25939
C1    1    0.255789    0.513767    0.199536    11.00000    0.05721    0.05250 =
         0.06823   -0.02113    0.00696    0.00401
C2    1    0.248334    0.370387    0.306100    11.00000    0.05828    0.06762 =
         0.06428   -0.01652   -0.01309    0.01000
AFIX  43
H2    2    0.283365    0.334707    0.352765    11.00000   -1.20000
AFIX   0
C3    1    0.188875    0.279803    0.343518    11.00000    0.06518    0.05895 =
         0.04703   -0.00392   -0.00505    0.00662
AFIX  43
H3    2    0.184037    0.183021    0.415719    11.00000   -1.20000
AFIX   0
C4    1    0.135522    0.331115    0.274538    11.00000    0.05939    0.04044 =
         0.03831   -0.00430   -0.00390    0.00858
C5    1    0.144861    0.473070    0.167697    11.00000    0.05687    0.05443 =
         0.04791   -0.00758   -0.00509    0.00705
AFIX  43
H5    2    0.110192    0.505784    0.119926    11.00000   -1.20000
AFIX   0
C6    1    0.204443    0.568153    0.129661    11.00000    0.07558    0.05359 =
         0.04805   -0.00612    0.00761    0.00563
AFIX  43
H6    2    0.209636    0.667338    0.057900    11.00000   -1.20000
AFIX   0
C7    1    0.071372    0.234264    0.313771    11.00000    0.05499    0.04206 =
         0.04228   -0.00038   -0.00459    0.00817
C8    1    0.051522    0.286568    0.424624    11.00000    0.07297    0.06886 =
         0.04019   -0.00396   -0.00500   -0.00561
AFIX  43
H8    2    0.080417    0.381694    0.475640    11.00000   -1.20000
AFIX   0
C9    1   -0.044790    0.072391    0.390044    11.00000    0.06503    0.06681 =
         0.06185    0.00667    0.00879   -0.00026
C10   1    0.026945    0.094238    0.239741    11.00000    0.05969    0.05394 =
         0.04256   -0.00593   -0.00541    0.01078
AFIX  43
H10   2    0.037412    0.058406    0.163457    11.00000   -1.20000
AFIX   0
C11   1   -0.032207    0.008473    0.278279    11.00000    0.05385    0.06186 =
         0.06264   -0.00482   -0.00891    0.00361
AFIX  43
H11   2   -0.062333   -0.088965    0.230144    11.00000   -1.20000
AFIX   0
CL1   3    0.330608    0.637626    0.154058    11.00000    0.06203    0.09051 =
         0.11145   -0.02725    0.02160   -0.00917
F1    4   -0.103059   -0.003388    0.431681    11.00000    0.06947    0.11907 =
         0.08112    0.00664    0.01916   -0.02149
N1    5   -0.006214    0.210700    0.464313    11.00000    0.07678    0.08239 =
         0.04950   -0.00029    0.00909   -0.01087
HKLF    4
REM  FE06 in space group P c a 21
REM R1 =  0.0320 for   1255 Fo > 4sig(Fo)  and  0.0481 for all   1619 data
REM    127 parameters refined using      2 restraints
END
WGHT      0.0315      0.0442
REM Highest difference peak  0.112,  deepest hole -0.125,  1-sigma level  0.026
Q1    1   0.1573  0.1883  0.2864  11.00000  0.05    0.11
Q2    1   0.0910  0.1941  0.4369  11.00000  0.05    0.10
Q3    1   0.1070  0.2299  0.2992  11.00000  0.05    0.09
;
