# Supplementary material for: 5-(4-Chloro­phen­yl)-2-fluoro­pyridine
Source: Acta Crystallogr Sect E Struct Rep Online. 2012 Jun 13;68(Pt 7):o2043. doi: 10.1107/S1600536812025378 (PMC3393311; doi:10.1107/S1600536812025378)
Supplement: Supplementary file 2 [file e-68-o2043-Isup2.hkl]

#
# h,k,l, Fc-squared, Fo-squared, sigma(Fo-squared) and status flag
#
data_I
_shelx_title ' FE06 in space group P c a 21'
_shelx_refln_list_code          4
_shelx_F_calc_maximum      119.65
_exptl_crystal_F_000       424.00
_reflns_d_resolution_high  0.8109
 
loop_
 _symmetry_equiv_pos_as_xyz
 'x, y, z'
 '-x, -y, z+1/2'
 '-x+1/2, y, z+1/2'
 'x+1/2, -y, z'
 
_cell_length_a    21.1252
_cell_length_b     3.8763
_cell_length_c    11.7009
_cell_angle_alpha  90.000
_cell_angle_beta   90.000
_cell_angle_gamma  90.000
 
_shelx_F_squared_multiplier     1.000
 
loop_
 _refln_index_h
 _refln_index_k
 _refln_index_l
 _refln_F_squared_calc
 _refln_F_squared_meas
 _refln_F_squared_sigma
 _refln_observed_status
   0   0 -14        0.54       -2.38      4.76 o
   2   0 -14       20.97       18.99      4.76 o
   4   0 -14        6.13        6.05      3.87 o
   6   0 -14        1.83       -2.68      5.50 o
   0   1 -14        6.98       -0.45      3.68 o
   1   1 -14        1.07       -3.75      2.51 o
   2   1 -14        0.49       -3.78      2.47 o
   3   1 -14        1.03       -3.27      2.51 o
   2   0 -13       17.68       21.93      4.44 o
   4   0 -13       28.16       18.77      4.25 o
   6   0 -13        3.90        5.15      3.45 o
   8   0 -13       10.87        5.20      5.65 o
  10   0 -13        3.23        0.30      5.35 o
   1   1 -13        6.40        0.31      2.32 o
   2   1 -13       11.50       11.29      2.74 o
   3   1 -13       13.53       15.36      4.12 o
   4   1 -13        0.96        1.79      2.76 o
   5   1 -13        3.65        2.59      2.57 o
   6   1 -13        6.96        4.33      2.54 o
   7   1 -13        2.29        1.29      2.55 o
   8   1 -13        1.85        4.19      3.68 o
   9   1 -13        0.68        1.89      2.46 o
   1   2 -13       14.71       20.91      4.89 o
   2   2 -13        8.18        3.53      3.62 o
   3   2 -13       11.51        8.67      4.15 o
   0   0 -12        6.91       11.00      4.90 o
   2   0 -12        5.79        4.60      3.15 o
   4   0 -12       75.88       75.99      8.62 o
   6   0 -12       10.35        5.77      3.21 o
   8   0 -12       26.54       26.37      5.65 o
  10   0 -12       11.91        6.69      5.20 o
  12   0 -12       17.93       22.02      4.17 o
  14   0 -12        0.53       -2.17      3.14 o
   0   1 -12        0.25       -0.60      3.94 o
   1   1 -12       15.16       11.87      2.91 o
   2   1 -12       12.02       11.13      2.94 o
   3   1 -12        2.74        0.25      1.89 o
   4   1 -12       16.09       16.92      3.10 o
   5   1 -12       49.67       48.20      3.99 o
   6   1 -12       16.09       12.87      2.31 o
   7   1 -12       38.43       49.44      4.02 o
   8   1 -12        5.16        3.65      2.37 o
   9   1 -12        2.18        3.59      2.43 o
  10   1 -12       21.00       18.76      2.73 o
  11   1 -12        8.54        5.48      2.35 o
  12   1 -12        4.02        3.67      2.81 o
  13   1 -12        2.71        0.84      3.24 o
   0   2 -12        3.46        5.80      5.20 o
   1   2 -12        6.00        3.73      3.28 o
   2   2 -12        6.08        6.54      3.47 o
   3   2 -12        8.90        4.98      3.51 o
   4   2 -12       10.74        6.61      4.38 o
   5   2 -12       12.51       16.23      4.29 o
   6   2 -12       22.35       27.61      5.50 o
   7   2 -12       11.82       19.16      4.67 o
   8   2 -12       18.82       21.62      5.20 o
   9   2 -12        8.40        9.60      4.61 o
   2   0 -11        0.17        2.34      4.98 o
   4   0 -11       94.82       99.09      5.57 o
   6   0 -11      235.09      218.62      7.56 o
   8   0 -11       55.27       57.90      4.95 o
  10   0 -11       32.81       36.56      6.69 o
  12   0 -11        5.25        9.07      4.01 o
  14   0 -11       17.31       23.78      5.20 o
  16   0 -11        3.73        4.01      4.31 o
   1   1 -11        7.60        8.46      3.20 o
   2   1 -11        7.60       16.05      2.83 o
   3   1 -11       33.36       34.48      2.72 o
   4   1 -11        7.57        4.92      1.86 o
   5   1 -11       17.64       13.58      2.24 o
   6   1 -11       41.81       42.39      3.14 o
   7   1 -11       48.93       50.27      3.24 o
   8   1 -11       55.46       53.89      3.44 o
   9   1 -11       62.15       66.60      3.72 o
  10   1 -11        3.47        5.20      2.11 o
  11   1 -11        1.04        2.78      2.05 o
  12   1 -11        5.74        4.40      3.09 o
  13   1 -11        9.66        7.95      2.73 o
  14   1 -11        2.21        0.00      2.58 o
  15   1 -11        9.32        9.43      3.66 o
   1   2 -11       15.32       15.68      3.78 o
   2   2 -11        0.51        4.76      3.15 o
   3   2 -11       18.54       13.85      3.96 o
   4   2 -11       22.25       25.26      4.57 o
   5   2 -11        5.68        6.81      3.46 o
   6   2 -11        2.28        5.11      3.40 o
   7   2 -11        2.17        4.45      3.46 o
   8   2 -11        9.88        8.88      2.58 o
   9   2 -11       12.05       12.28      2.57 o
  10   2 -11        8.75        5.51      2.35 o
  11   2 -11       16.42       14.72      3.10 o
  12   2 -11       21.33       19.72      4.30 o
   1   3 -11        2.78        3.35      3.86 o
   2   3 -11        8.10        3.32      3.86 o
   3   3 -11        7.56        6.79      4.05 o
   4   3 -11        7.51        5.05      3.78 o
   0   0 -10       95.23       98.24      7.28 o
   2   0 -10        6.20       10.59      5.80 o
   4   0 -10       36.13       36.48      6.09 o
   6   0 -10      501.58      504.82     11.38 o
   8   0 -10      155.88      148.61      5.78 o
  10   0 -10      126.67      120.65     12.19 o
  12   0 -10        7.10        7.10      4.16 o
  14   0 -10       23.51       27.14      5.05 o
  16   0 -10       22.66       19.02      5.05 o
  18   0 -10        6.54       11.15      5.05 o
   0   1 -10        7.44        5.80      3.86 o
   1   1 -10       14.99       18.53      3.46 o
   2   1 -10        2.31        4.62      2.56 o
   3   1 -10       18.31       20.18      3.05 o
   4   1 -10      173.58      159.80      4.27 o
   5   1 -10      122.79      121.11      3.86 o
   6   1 -10       59.59       66.78      2.93 o
   7   1 -10       24.16       22.92      2.81 o
   8   1 -10       94.29       97.10      3.30 o
   9   1 -10        0.49        0.73      1.85 o
  10   1 -10        7.29        4.03      2.19 o
  11   1 -10       45.32       45.46      3.22 o
  12   1 -10       20.78       19.00      2.58 o
  13   1 -10       12.29       11.16      2.29 o
  14   1 -10        5.43        6.53      2.68 o
  15   1 -10        2.31        0.81      2.52 o
  16   1 -10        4.38        2.08      2.16 o
  17   1 -10        0.80       -0.44      2.06 o
   0   2 -10       33.69       38.94      6.84 o
   1   2 -10       27.56       23.97      4.14 o
   2   2 -10       15.10       13.16      3.60 o
   3   2 -10       11.23       15.48      3.67 o
   4   2 -10       19.62       21.58      2.65 o
   5   2 -10        3.65        1.79      1.97 o
   6   2 -10        6.40        5.14      2.33 o
   7   2 -10       17.63       16.96      2.40 o
   8   2 -10       44.95       43.21      3.28 o
   9   2 -10        8.85        6.95      2.24 o
  10   2 -10       58.79       57.25      3.82 o
  11   2 -10       17.75       21.70      2.87 o
  12   2 -10        0.64        0.92      2.20 o
  13   2 -10       23.14       22.15      3.02 o
  14   2 -10       17.02       11.72      3.02 o
  15   2 -10        5.61        8.80      2.82 o
   0   3 -10        4.56       -1.78      4.76 o
   1   3 -10        4.06        6.48      3.72 o
   2   3 -10        8.01       13.06      4.02 o
   3   3 -10       18.09       18.79      4.46 o
   4   3 -10        1.15        2.39      3.36 o
   5   3 -10        9.70        9.17     11.15 o
   6   3 -10        0.25       -2.90      3.20 o
   7   3 -10        0.42        0.55      3.46 o
   8   3 -10        2.93        3.09      3.57 o
   9   3 -10       12.04        9.81      3.99 o
   2   0  -9       11.05       13.38      3.64 o
   4   0  -9       18.73       17.68      4.38 o
   6   0  -9      523.33      501.75     10.40 o
   8   0  -9      111.60      108.06      4.78 o
  10   0  -9      183.14      178.07      6.08 o
  12   0  -9       56.88       58.63      3.40 o
  14   0  -9        0.67        0.37      2.21 o
  16   0  -9       50.59       48.05      4.62 o
  18   0  -9       21.66       20.05      3.68 o
  20   0  -9        6.90       11.89      4.90 o
   1   1  -9        5.00        3.28      3.20 o
   2   1  -9       13.55       15.98      2.99 o
   3   1  -9       81.40       79.48      3.37 o
   4   1  -9       69.09       68.57      3.11 o
   5   1  -9      113.65      121.39      3.24 o
   6   1  -9        7.69       11.52      1.69 o
   7   1  -9      166.81      161.91      3.74 o
   8   1  -9      108.84      109.22      3.27 o
   9   1  -9        7.74        7.27      1.40 o
  10   1  -9       88.25       82.20      3.54 o
  11   1  -9       82.47       87.59      3.66 o
  12   1  -9       47.06       47.00      3.24 o
  13   1  -9        6.55        6.11      2.01 o
  14   1  -9        8.04        7.77      2.11 o
  15   1  -9       13.01       14.39      3.09 o
  16   1  -9       23.23       22.96      2.79 o
  17   1  -9        3.75        4.32      2.15 o
  18   1  -9        0.79        1.07      2.16 o
  19   1  -9        2.36        1.31      2.75 o
   1   2  -9       31.82       29.52      4.15 o
   2   2  -9       73.22       78.97      4.33 o
   3   2  -9       97.12       97.08      6.21 o
   4   2  -9       19.75       15.64      2.29 o
   5   2  -9        6.43        5.99      1.96 o
   6   2  -9       28.36       26.66      2.55 o
   7   2  -9       47.38       44.43      4.89 o
   8   2  -9       17.50       17.56      2.64 o
   9   2  -9       24.70       27.79      2.79 o
  10   2  -9       20.41       17.47      2.88 o
  11   2  -9        8.97        3.80      2.16 o
  12   2  -9        8.17        6.64      2.27 o
  13   2  -9        6.85        7.54      2.38 o
  14   2  -9        2.15        2.26      2.26 o
  15   2  -9        0.26        1.01      2.47 o
  16   2  -9        0.48       -0.25      2.53 o
  17   2  -9        6.79        4.88      3.46 o
   1   3  -9       34.15       35.76      4.98 o
   2   3  -9        3.08        8.77      5.50 o
   3   3  -9       26.11       21.49      4.47 o
   4   3  -9        7.91        9.46      3.85 o
   5   3  -9       20.62       17.53      4.21 o
   6   3  -9       19.61       16.10      4.38 o
   7   3  -9        3.91        3.95      3.42 o
   8   3  -9       10.86       12.39      3.94 o
   9   3  -9       24.66       22.69      4.73 o
  10   3  -9        1.76        3.64      3.67 o
  11   3  -9        0.65       -2.62      3.24 o
  12   3  -9        0.02        3.45      3.86 o
   0   0  -8      645.85      645.62     17.39 o
   2   0  -8       16.63       22.64      2.77 o
   4   0  -8      427.73      414.51     12.34 o
   6   0  -8      457.09      469.96      9.66 o
   8   0  -8       84.66       92.60      4.09 o
  10   0  -8      384.34      386.58      8.78 o
  12   0  -8      143.56      142.50      4.31 o
  14   0  -8       20.35       24.20      3.24 o
  16   0  -8       50.83       65.78      6.32 o
  18   0  -8       10.63       15.01      4.76 o
  20   0  -8       29.77       30.02      5.80 o
   0   1  -8       83.79       78.47      6.24 o
   1   1  -8      138.09      140.71      8.84 o
   2   1  -8       49.73       54.62      4.99 o
   3   1  -8       44.50       44.82      2.13 o
   4   1  -8      210.50      215.80      3.69 o
   5   1  -8       90.65       89.91      2.31 o
   6   1  -8      139.50      151.63      2.87 o
   7   1  -8      135.72      131.55      2.71 o
   8   1  -8       27.06       27.62      1.68 o
   9   1  -8      100.08      100.81      2.60 o
  10   1  -8      263.00      256.07      4.64 o
  11   1  -8       56.45       62.06      2.75 o
  12   1  -8       53.73       55.18      2.70 o
  13   1  -8       58.35       64.13      3.43 o
  14   1  -8       35.65       32.76      2.87 o
  15   1  -8       27.33       30.95      2.82 o
  16   1  -8        0.17        0.98      2.77 o
  17   1  -8       13.60       10.36      2.28 o
  18   1  -8       13.38        9.19      2.34 o
  19   1  -8        3.83        2.34      2.17 o
  20   1  -8        0.36        0.54      2.58 o
   0   2  -8       83.71       77.23      3.38 o
   1   2  -8       37.32       37.49      2.59 o
   2   2  -8       98.62       97.69      3.58 o
   3   2  -8       47.58       53.57      3.15 o
   4   2  -8       56.86       58.30      5.07 o
   5   2  -8       54.59       56.71      3.11 o
   6   2  -8       52.07       57.77      3.11 o
   7   2  -8       22.60       31.73      2.64 o
   8   2  -8       61.06       58.60      3.42 o
   9   2  -8       68.97       70.16      3.60 o
  10   2  -8       13.39       12.41      2.21 o
  11   2  -8       24.45       24.49      2.72 o
  12   2  -8       21.66       21.14      2.78 o
  13   2  -8       51.62       48.88      3.49 o
  14   2  -8       17.36       17.59      2.68 o
  15   2  -8        1.66        0.22      2.10 o
  16   2  -8        2.25        1.26      2.07 o
  17   2  -8       11.54       14.89      4.04 o
  18   2  -8        1.45        2.16      2.56 o
   0   3  -8       84.56       73.12      8.77 o
   1   3  -8        0.66        3.81      3.34 o
   2   3  -8        6.22        5.60      3.45 o
   3   3  -8       27.07       29.21      4.62 o
   4   3  -8        1.96        2.88      3.15 o
   5   3  -8        8.36        6.51      6.76 o
   6   3  -8       13.06       13.61      3.03 o
   7   3  -8       15.07        9.65      2.98 o
   8   3  -8        5.44        3.35      2.75 o
   9   3  -8        5.55        5.56      2.25 o
  10   3  -8       16.16       12.73      3.06 o
  11   3  -8        8.44        5.59      2.80 o
  12   3  -8        3.17        2.62      2.65 o
  13   3  -8        3.59        5.20      2.91 o
  14   3  -8        8.99       10.27      3.10 o
   2   0  -7      105.74      103.74      5.65 o
   4   0  -7      176.52      166.53      4.73 o
   6   0  -7        9.53       17.53      2.15 o
   8   0  -7       64.82       62.14      3.30 o
  10   0  -7      109.81      119.61      9.96 o
  12   0  -7      619.83      613.43      9.59 o
  14   0  -7      217.88      214.73      9.66 o
  16   0  -7      120.94      123.95      7.73 o
  18   0  -7        3.08        4.46      3.42 o
  20   0  -7       23.79       23.93      5.35 o
  22   0  -7       21.38       25.71      5.94 o
   1   1  -7      257.42      255.69      6.83 o
   2   1  -7      171.67      172.92      3.27 o
   3   1  -7       67.03       73.98      2.08 o
   4   1  -7      107.03      100.94      2.37 o
   5   1  -7       46.12       41.26      1.77 o
   6   1  -7       37.06       38.13      1.86 o
   7   1  -7       26.04       26.93      1.61 o
   8   1  -7       31.41       34.61      1.42 o
   9   1  -7      130.05      133.38      3.01 o
  10   1  -7      261.94      272.48      5.42 o
  11   1  -7       93.99       93.75      3.36 o
  12   1  -7        7.75        9.50      1.91 o
  13   1  -7       82.55       81.26      3.35 o
  14   1  -7        5.92        6.20      1.89 o
  15   1  -7       14.65       14.18      1.91 o
  16   1  -7       44.21       49.53      3.21 o
  17   1  -7       34.47       32.88      2.92 o
  18   1  -7       24.53       22.61      4.87 o
  19   1  -7        2.28        3.51      2.13 o
  20   1  -7       13.53       12.88      3.39 o
  21   1  -7        6.92        4.70      3.17 o
  22   1  -7       10.36        7.62      3.02 o
   1   2  -7      106.91      102.94      3.34 o
   2   2  -7       12.48       13.77      1.84 o
   3   2  -7       59.84       64.61      3.15 o
   4   2  -7      291.35      287.04      5.49 o
   5   2  -7       47.29       49.79      2.81 o
   6   2  -7       28.24       23.06      2.27 o
   7   2  -7       49.90       48.09      2.93 o
   8   2  -7       55.68       64.55      4.33 o
   9   2  -7       95.63       95.48      3.71 o
  10   2  -7       80.57       79.93      3.53 o
  11   2  -7        3.44        3.04      1.79 o
  12   2  -7        4.82        4.79      1.97 o
  13   2  -7        4.03        2.02      1.93 o
  14   2  -7        1.67        2.69      1.94 o
  15   2  -7       53.23       48.65      3.48 o
  16   2  -7        0.69        0.19      2.09 o
  17   2  -7        8.92        8.33      2.35 o
  18   2  -7       10.63       11.60      2.90 o
  19   2  -7        0.93       -1.38      2.44 o
  20   2  -7        0.17       -3.47      2.41 o
   1   3  -7       40.02       42.96      4.99 o
   2   3  -7       36.92       46.39      9.07 o
   3   3  -7      108.31       88.55      5.88 o
   4   3  -7       29.12       38.11      7.06 o
   5   3  -7        1.21        1.90      1.80 o
   6   3  -7       28.38       27.36      2.77 o
   7   3  -7       18.76       16.46      2.46 o
   8   3  -7        4.27        5.17      2.08 o
   9   3  -7        1.43        0.84      2.01 o
  10   3  -7       15.22       14.57      3.65 o
  11   3  -7        7.90        6.13      2.43 o
  12   3  -7       29.21       26.49      4.00 o
  13   3  -7        1.49        3.71      2.64 o
  14   3  -7       13.12        9.73      2.96 o
  15   3  -7        3.34        3.79      2.81 o
   1   4  -7       28.98       22.30      5.04 o
   2   4  -7       20.80       19.97      4.83 o
   3   4  -7        5.93        3.55      3.77 o
   4   4  -7        0.34        1.40      3.67 o
   5   4  -7        2.72        0.30      3.45 o
   6   4  -7        0.88       -1.42      5.05 o
   0   0  -6     2453.79     2693.49     54.69 o
   2   0  -6     1912.36     2019.78     41.61 o
   4   0  -6       56.01       60.13      5.57 o
   6   0  -6      523.94      513.99     10.11 o
   8   0  -6      130.61      139.20      4.27 o
  10   0  -6      184.02      189.33      7.88 o
  12   0  -6      767.81      741.85     19.25 o
  14   0  -6       36.72       39.53      4.90 o
  16   0  -6       33.41       29.28      4.76 o
  18   0  -6        6.91        2.68      3.12 o
  20   0  -6        7.56        7.88      3.86 o
  22   0  -6        6.03       16.65      5.05 o
   0   1  -6     2003.46     2025.43     44.29 o
   1   1  -6       27.71       30.85      1.85 o
   2   1  -6       73.03       77.23      1.87 o
   3   1  -6      136.83      142.53      2.54 o
   4   1  -6       39.84       37.32      1.53 o
   5   1  -6      196.46      194.11      3.82 o
   6   1  -6      143.91      147.65      2.82 o
   7   1  -6      343.77      344.42      5.13 o
   8   1  -6      104.00      110.13      2.54 o
   9   1  -6      125.98      124.91      3.38 o
  10   1  -6       25.68       21.20      2.59 o
  11   1  -6       76.40       78.43      3.06 o
  12   1  -6       58.74       57.84      2.29 o
  13   1  -6      106.97      107.62      3.57 o
  14   1  -6      111.59      107.01      3.64 o
  15   1  -6        0.26        0.31      1.41 o
  16   1  -6       55.93       57.31      3.11 o
  17   1  -6       64.74       64.28      3.95 o
  18   1  -6        0.72       -0.89      2.87 o
  19   1  -6       28.84       30.85      3.73 o
  20   1  -6        0.77        1.56      2.26 o
  21   1  -6        1.25       -1.22      2.56 o
  22   1  -6        9.71        5.27      2.71 o
  23   1  -6        1.26        1.46      4.07 o
   0   2  -6      160.69      147.08      4.09 o
   1   2  -6       75.01       75.96      3.26 o
   2   2  -6       42.65       41.37      2.47 o
   3   2  -6       12.59       15.38      1.68 o
   4   2  -6       24.60       23.49      1.99 o
   5   2  -6       92.98       92.03      3.16 o
   6   2  -6        6.46        4.91      1.87 o
   7   2  -6      173.49      168.46      4.27 o
   8   2  -6       28.13       28.81      2.39 o
   9   2  -6      121.75      128.00      4.48 o
  10   2  -6      172.81      157.40      5.11 o
  11   2  -6       69.74       69.70      3.48 o
  12   2  -6       58.41       63.63      3.38 o
  13   2  -6        0.47        2.03      1.85 o
  14   2  -6       35.00       32.11      2.90 o
  15   2  -6        7.66        8.24      2.19 o
  16   2  -6       34.64       30.32      2.91 o
  17   2  -6       39.67       42.26      3.38 o
  18   2  -6        2.79        2.20      2.20 o
  19   2  -6       24.19       24.79      3.22 o
  20   2  -6        9.25       10.25      4.27 o
  21   2  -6        1.71        1.40      2.64 o
   0   3  -6      122.63      121.57      8.77 o
   1   3  -6       37.30       30.59      4.20 o
   2   3  -6       55.24       50.29      3.48 o
   3   3  -6        7.37        8.35      2.13 o
   4   3  -6        8.87        6.91      2.07 o
   5   3  -6        1.82        2.25      2.14 o
   6   3  -6        8.48        8.29      2.08 o
   7   3  -6       14.72       17.80      2.47 o
   8   3  -6       32.05       31.10      2.87 o
   9   3  -6       24.42       27.18      4.16 o
  10   3  -6       40.38       36.69      4.14 o
  11   3  -6        6.90        6.33      2.28 o
  12   3  -6       24.13       32.28      3.20 o
  13   3  -6       36.02       29.19      3.14 o
  14   3  -6       45.65       40.19      3.93 o
  15   3  -6        6.45        7.65      2.76 o
  16   3  -6        0.07        1.03      2.64 o
  17   3  -6        1.85       -1.05      3.25 o
   0   4  -6        2.39       -4.16      4.90 o
   1   4  -6        0.82        3.96      4.90 o
   2   4  -6       48.23       39.95      5.46 o
   3   4  -6       17.96        7.25      3.88 o
   4   4  -6        0.44       -1.46      3.34 o
   5   4  -6        1.77       -1.00      3.57 o
   6   4  -6        0.45        0.61      3.64 o
   7   4  -6        1.05       -4.80      5.50 o
   8   4  -6        5.36        0.44      3.83 o
   9   4  -6        4.22        1.06      3.67 o
   2   0  -5      738.83      800.68     16.21 o
   4   0  -5      178.58      166.84      3.28 o
   6   0  -5       75.17       78.23      2.40 o
   8   0  -5     1511.61     1564.40     32.85 o
  10   0  -5      198.26      184.20      4.57 o
  12   0  -5       90.90       89.12      3.21 o
  14   0  -5       25.71       24.97      4.01 o
  16   0  -5      185.06      191.13      8.77 o
  18   0  -5       16.94       16.35      4.01 o
  20   0  -5       19.67       20.21      4.76 o
  22   0  -5       91.61       87.54      7.58 o
  24   0  -5       21.31       16.65      5.05 o
   1   1  -5       81.17       88.22      1.92 o
   2   1  -5      301.07      282.37      4.41 o
   3   1  -5     1267.45     1222.77     13.60 o
   4   1  -5      174.97      168.80      3.35 o
   5   1  -5       45.16       46.36      2.07 o
   6   1  -5      170.22      172.80      3.55 o
   7   1  -5       75.21       80.67      2.96 o
   8   1  -5       14.59       13.17      1.25 o
   9   1  -5      487.71      473.16      7.08 o
  10   1  -5      141.11      141.67      2.79 o
  11   1  -5      258.47      253.30      4.81 o
  12   1  -5       53.00       53.26      2.15 o
  13   1  -5       43.68       46.36      3.00 o
  14   1  -5       83.78       82.74      2.98 o
  15   1  -5      119.42      111.77      3.48 o
  16   1  -5      129.85      124.75      4.46 o
  17   1  -5       41.51       45.58      3.37 o
  18   1  -5        4.05        2.97      2.00 o
  19   1  -5       30.76       24.68      2.96 o
  20   1  -5       10.25       11.13      2.45 o
  21   1  -5       10.12        5.49      4.17 o
  22   1  -5       17.27       15.57      3.00 o
  23   1  -5        0.64        2.11      4.77 o
   1   2  -5       93.17       96.33      3.53 o
   2   2  -5      181.83      187.52      3.91 o
   3   2  -5       68.86       69.18      2.59 o
   4   2  -5       11.10       11.33      1.61 o
   5   2  -5      214.38      221.53      4.56 o
   6   2  -5       48.19       50.36      2.61 o
   7   2  -5      114.20      110.93      2.88 o
   8   2  -5        9.52        9.05      1.34 o
   9   2  -5       69.65       64.74      3.07 o
  10   2  -5       16.98       19.94      2.16 o
  11   2  -5      117.11      110.08      3.73 o
  12   2  -5       20.43       22.52      2.38 o
  13   2  -5       26.38       25.77      2.53 o
  14   2  -5        0.26        1.43      1.71 o
  15   2  -5      103.45      106.00      4.02 o
  16   2  -5       68.58       67.22      3.62 o
  17   2  -5       21.05       21.32      2.60 o
  18   2  -5       30.73       29.48      2.87 o
  19   2  -5       12.77       10.93      2.83 o
  20   2  -5        4.66        8.00      2.70 o
  21   2  -5       17.30       17.39      4.31 o
   1   3  -5       66.98       72.56      2.56 o
   2   3  -5       86.32       80.10      3.64 o
   3   3  -5        7.51        8.66      2.88 o
   4   3  -5       71.54       70.17      3.32 o
   5   3  -5       16.52       20.73      2.35 o
   6   3  -5       58.81       56.21      3.38 o
   7   3  -5       24.77       25.17      2.65 o
   8   3  -5       49.89       54.35      3.46 o
   9   3  -5       16.14       18.22      2.59 o
  10   3  -5       15.88       15.44      2.47 o
  11   3  -5        0.87        0.80      2.02 o
  12   3  -5       26.52       27.51      2.95 o
  13   3  -5       17.41       19.20      2.80 o
  14   3  -5        0.96        3.58      2.25 o
  15   3  -5        4.11        3.67      2.58 o
  16   3  -5        4.91        4.15      2.80 o
  17   3  -5        9.52        5.63      3.51 o
  18   3  -5        2.64        8.47      5.05 o
   1   4  -5        2.11        4.09      3.31 o
   2   4  -5       48.69       42.70      5.41 o
   3   4  -5       41.16       33.97      5.10 o
   4   4  -5        9.00       10.92      4.83 o
   5   4  -5       13.62       12.03      4.14 o
   6   4  -5        0.79        0.65      3.51 o
   7   4  -5       12.02        3.29      4.09 o
   8   4  -5       30.12       18.36      4.98 o
   9   4  -5        2.53        3.29      3.74 o
  10   4  -5        3.03        4.16      3.89 o
  11   4  -5       14.54       13.96      3.36 o
   2   0  -4     2785.58     2961.08     33.14 o
   4   0  -4     1111.04     1135.59     13.63 o
   6   0  -4      782.74      780.26     32.40 o
   8   0  -4     2198.71     2298.62     25.56 o
  10   0  -4        4.67       10.61      1.56 o
  12   0  -4      184.31      178.50      7.28 o
  14   0  -4      202.47      205.54      8.32 o
  16   0  -4      116.44      109.39      6.39 o
  18   0  -4      407.17      385.38     13.52 o
  20   0  -4       37.97       26.60      5.20 o
  22   0  -4        2.91        4.90      4.01 o
  24   0  -4        9.62       13.08      4.90 o
   0   1  -4     1020.66     1024.85     22.00 o
   1   1  -4     1447.29     1443.81     13.26 o
   2   1  -4      254.49      258.71      3.94 o
   3   1  -4       60.67       63.72      1.98 o
   4   1  -4       44.04       49.35      2.57 o
   5   1  -4      217.98      215.50      3.76 o
   6   1  -4     1213.19     1210.89     13.44 o
   7   1  -4      127.51      121.30      4.76 o
   8   1  -4      207.51      202.56      3.05 o
   9   1  -4       49.03       50.69      2.30 o
  10   1  -4      568.66      583.04      8.84 o
  11   1  -4      146.57      145.32      3.89 o
  12   1  -4       61.03       57.96      2.85 o
  13   1  -4      131.03      130.06      3.34 o
  14   1  -4       16.49       16.37      2.40 o
  15   1  -4        1.49        1.30      1.76 o
  16   1  -4       51.82       53.14      3.29 o
  17   1  -4       51.91       47.22      3.36 o
  18   1  -4        0.96        2.73      1.85 o
  19   1  -4       28.62       31.05      3.05 o
  20   1  -4       32.45       31.90      3.12 o
  21   1  -4       15.19        9.81      2.80 o
  22   1  -4       10.73        7.21      2.89 o
  23   1  -4       20.37       22.23      4.24 o
  24   1  -4        4.83        9.00      3.31 o
   0   2  -4      542.12      563.65      9.77 o
   1   2  -4      696.89      692.68      9.05 o
   2   2  -4      260.96      254.51      4.62 o
   3   2  -4      164.54      179.43      3.87 o
   4   2  -4      284.94      286.98      5.32 o
   5   2  -4      415.01      420.45      5.53 o
   6   2  -4      160.28      161.59      4.85 o
   7   2  -4        6.48        5.33      1.18 o
   8   2  -4       74.37       72.53      2.92 o
   9   2  -4       43.52       48.90      2.72 o
  10   2  -4        6.33        7.47      1.70 o
  11   2  -4      118.36      110.95      3.62 o
  12   2  -4       51.22       49.72      2.96 o
  13   2  -4      144.55      147.79      4.19 o
  14   2  -4       80.22       86.93      4.81 o
  15   2  -4        2.59        3.01      1.84 o
  16   2  -4        4.26        7.10      2.34 o
  17   2  -4        0.07        4.31      1.83 o
  18   2  -4       21.29       17.92      2.45 o
  19   2  -4       13.13       13.33      2.37 o
  20   2  -4       17.28       15.11      2.68 o
  21   2  -4        0.33       -0.78      2.75 o
  22   2  -4        4.30        6.34      3.31 o
   0   3  -4       61.69       53.34      3.51 o
   1   3  -4       93.63       89.57      2.86 o
   2   3  -4       39.76       36.22      4.23 o
   3   3  -4       33.12       30.37      2.81 o
   4   3  -4       71.03       69.45      3.27 o
   5   3  -4       25.20       26.86      2.77 o
   6   3  -4        9.32       11.84      2.13 o
   7   3  -4       79.17       82.35      3.69 o
   8   3  -4      126.97      122.94      4.88 o
   9   3  -4       19.20       23.24      3.07 o
  10   3  -4       19.00       17.70      2.45 o
  11   3  -4       17.16       16.04      2.45 o
  12   3  -4       42.17       50.93      3.55 o
  13   3  -4        8.71       10.06      2.37 o
  14   3  -4       28.93       22.77      2.83 o
  15   3  -4       19.26       12.99      2.51 o
  16   3  -4        8.75        7.12      3.12 o
  17   3  -4       23.39       23.07      3.99 o
  18   3  -4       66.37       76.47      6.24 o
   0   4  -4        0.21        1.63      4.31 o
   1   4  -4        1.27        4.39      3.20 o
   2   4  -4       11.38        8.92      3.57 o
   3   4  -4       16.47       17.48      5.57 o
   4   4  -4        7.47        3.02      3.49 o
   5   4  -4       25.37       17.66      4.20 o
   6   4  -4       10.58       11.99      3.30 o
   7   4  -4        3.08        7.64      2.47 o
   8   4  -4       47.37       32.06      5.01 o
   9   4  -4       16.08       10.63      2.95 o
  10   4  -4        3.43       -0.26      2.65 o
  11   4  -4        2.17        2.58      3.21 o
  12   4  -4        3.44        1.47      2.68 o
   2   0  -3     3248.21     3221.78     35.87 o
   4   0  -3     1723.39     1674.98     23.46 o
   6   0  -3     1005.83     1096.69     34.48 o
   8   0  -3       47.94       47.64      1.66 o
  10   0  -3     1651.19     1729.97     34.63 o
  12   0  -3      284.28      280.75      8.92 o
  14   0  -3      358.13      349.56     11.00 o
  16   0  -3      186.49      166.31      7.73 o
  18   0  -3      256.70      244.34     10.40 o
  20   0  -3       33.34       35.67      5.65 o
  22   0  -3       14.74       12.93      4.31 o
  24   0  -3       15.28       10.11      4.46 o
   1   1  -3      238.84      215.41      2.72 o
   2   1  -3      541.67      532.64      6.52 o
   3   1  -3      142.82      149.98      3.39 o
   4   1  -3      339.47      334.02      4.02 o
   5   1  -3      611.33      628.51      6.59 o
   6   1  -3      307.78      328.59      4.84 o
   7   1  -3      825.04      834.17      9.77 o
   8   1  -3      864.87      885.06     11.66 o
   9   1  -3      195.49      196.37      5.54 o
  10   1  -3      134.48      131.39      3.49 o
  11   1  -3      164.41      168.50      4.60 o
  12   1  -3       90.66       91.24      3.17 o
  13   1  -3       62.94       64.56      2.76 o
  14   1  -3       59.95       60.55      2.88 o
  15   1  -3      218.00      212.62      5.03 o
  16   1  -3      235.38      236.21      8.70 o
  17   1  -3      143.85      138.44      4.43 o
  18   1  -3       47.09       41.47      3.08 o
  19   1  -3       62.15       54.39      3.51 o
  20   1  -3        4.44        7.00      2.25 o
  21   1  -3       19.20       20.57      2.74 o
  22   1  -3       51.02       53.86      4.89 o
  23   1  -3       26.98       28.62      4.15 o
  24   1  -3        2.30       -0.10      2.89 o
   1   2  -3       61.56       53.78      1.61 o
   2   2  -3      530.64      539.35      5.59 o
   3   2  -3      331.80      326.11      4.62 o
   4   2  -3      156.51      163.70      3.12 o
   5   2  -3        8.02        9.57      2.38 o
   6   2  -3      114.85      117.65      2.80 o
   7   2  -3       24.80       24.49      1.60 o
   8   2  -3      106.42      113.20      2.71 o
   9   2  -3      473.97      472.90      6.08 o
  10   2  -3        8.41        9.31      1.62 o
  11   2  -3       65.49       65.20      2.90 o
  12   2  -3       10.24       12.59      1.82 o
  13   2  -3       34.20       33.82      2.53 o
  14   2  -3       22.44       25.08      2.87 o
  15   2  -3      176.97      184.11      5.74 o
  16   2  -3       62.76       67.72      3.71 o
  17   2  -3       31.47       39.80      3.12 o
  18   2  -3       25.88       29.82      2.86 o
  19   2  -3        7.99        6.36      2.11 o
  20   2  -3        4.83        3.64      2.52 o
  21   2  -3       27.95       28.94      4.09 o
  22   2  -3        7.34       11.32      3.43 o
  23   2  -3        6.78        8.83      4.90 o
   1   3  -3       53.49       51.93      2.49 o
   2   3  -3      210.19      220.70      5.59 o
   3   3  -3       93.80       91.14      3.00 o
   4   3  -3      250.08      242.76      6.56 o
   5   3  -3       54.33       56.34      2.69 o
   6   3  -3       91.00       90.71      3.11 o
   7   3  -3        2.83        6.61      2.01 o
   8   3  -3       37.38       36.05      2.86 o
   9   3  -3       58.66       58.44      3.41 o
  10   3  -3       27.43       27.01      2.70 o
  11   3  -3        7.83        4.59      2.04 o
  12   3  -3        0.88        0.34      1.96 o
  13   3  -3       12.45        9.12      2.19 o
  14   3  -3        3.19        5.13      2.19 o
  15   3  -3        3.28        1.68      2.41 o
  16   3  -3        1.39       -1.08      2.35 o
  17   3  -3        8.70        2.97      4.61 o
  18   3  -3        3.32        5.53      2.99 o
  19   3  -3        7.28        2.56      3.02 o
   1   4  -3        2.30       -0.89      3.72 o
   2   4  -3        9.71        8.09      4.98 o
   3   4  -3        1.80       -1.69      2.13 o
   4   4  -3       20.16       14.85      2.77 o
   5   4  -3        1.61        6.08      2.49 o
   6   4  -3       13.89       13.44      2.50 o
   7   4  -3       32.02       26.38      3.28 o
   8   4  -3       50.42       53.14      4.57 o
   9   4  -3       13.61       12.84      2.76 o
  10   4  -3        5.40        5.84      3.09 o
  11   4  -3        3.30        2.56      3.09 o
  12   4  -3        0.41       -0.63      2.56 o
  13   4  -3        1.94       -3.27      4.31 o
   2   0  -2     9435.28     9374.98    167.79 o
   4   0  -2      779.42      716.71     15.31 o
   6   0  -2     3964.49     3947.19     43.11 o
   8   0  -2       52.11       52.52      2.16 o
  10   0  -2     2343.03     2485.71     47.41 o
  12   0  -2      483.43      447.65     12.04 o
  14   0  -2       58.92       61.23      4.46 o
  16   0  -2      100.80       96.75      6.09 o
  18   0  -2      283.89      252.06     10.40 o
  20   0  -2      133.47      129.60      7.88 o
  22   0  -2       53.81       60.64      6.99 o
  24   0  -2       27.60       35.82      6.24 o
   0   1  -2     8968.88     9136.11     77.14 o
   1   1  -2     5099.24     5202.67     34.27 o
   2   1  -2     2486.13     2497.52     20.21 o
   3   1  -2       93.04       93.25      1.67 o
   4   1  -2     1072.80     1065.45      9.98 o
   5   1  -2      220.01      209.12      2.86 o
   6   1  -2      396.06      390.17      5.91 o
   7   1  -2      696.07      661.58      8.94 o
   8   1  -2      488.91      505.43     12.23 o
   9   1  -2      504.25      518.86      7.65 o
  10   1  -2       13.51       14.36      2.02 o
  11   1  -2      383.02      372.00      6.08 o
  12   1  -2      365.01      365.25      6.19 o
  13   1  -2      101.99      103.70      3.19 o
  14   1  -2      103.15      111.15      4.30 o
  15   1  -2       86.53       87.94      3.37 o
  16   1  -2       90.60       91.54      3.60 o
  17   1  -2      158.57      158.87      4.53 o
  18   1  -2       55.88       59.33      4.65 o
  19   1  -2       34.21       39.61      2.99 o
  20   1  -2       64.55       59.66      3.70 o
  21   1  -2        2.17        1.35      3.37 o
  22   1  -2        1.48       -0.46      2.41 o
  23   1  -2        5.78       11.92      3.17 o
  24   1  -2        8.57        5.23      3.15 o
  25   1  -2        8.95        9.12      5.72 o
   0   2  -2      685.86      694.67     10.75 o
   1   2  -2     1355.56     1331.95     11.81 o
   2   2  -2      152.91      154.39      3.58 o
   3   2  -2      132.69      126.79      2.82 o
   4   2  -2      788.38      797.54      8.84 o
   5   2  -2       32.55       34.56      3.09 o
   6   2  -2      150.84      152.72      3.12 o
   7   2  -2      771.51      780.33      9.98 o
   8   2  -2       86.29       86.48      2.50 o
   9   2  -2        8.46        9.21      1.23 o
  10   2  -2      115.64      112.30      3.87 o
  11   2  -2       47.91       47.84      2.64 o
  12   2  -2        2.64        4.04      1.44 o
  13   2  -2      119.53      125.44      6.02 o
  14   2  -2      122.68      130.34      5.24 o
  15   2  -2       56.03       58.00      7.12 o
  16   2  -2       54.37       50.89      3.22 o
  17   2  -2       61.81       75.88      3.65 o
  18   2  -2       32.18       39.16      3.28 o
  19   2  -2       36.39       31.31      5.72 o
  20   2  -2        8.81       10.09      2.85 o
  21   2  -2        0.24        0.94      2.67 o
  22   2  -2        3.39        4.31      3.27 o
  23   2  -2       15.87       20.37      3.74 o
   0   3  -2       74.51       69.60      5.94 o
   1   3  -2       13.46       14.32      1.52 o
   2   3  -2        2.84        2.59      1.49 o
   3   3  -2      127.03      122.76      3.36 o
   4   3  -2        5.60        9.26      1.56 o
   5   3  -2       54.97       59.15      2.75 o
   6   3  -2      194.91      187.03      4.23 o
   7   3  -2       11.12       14.12      1.86 o
   8   3  -2       68.76       69.95      3.37 o
   9   3  -2       53.69       51.29      3.24 o
  10   3  -2        6.36        5.67      3.13 o
  11   3  -2        9.77        9.61      2.15 o
  12   3  -2       50.28       53.72      3.36 o
  13   3  -2       30.12       32.11      3.36 o
  14   3  -2        0.63        0.35      2.21 o
  15   3  -2        8.33        7.13      2.56 o
  16   3  -2        0.73        0.12      3.02 o
  17   3  -2        3.79        4.76      2.34 o
  18   3  -2       36.37       35.83      4.06 o
  19   3  -2        8.95       16.44      3.79 o
   0   4  -2       27.66       20.36      5.35 o
   1   4  -2        6.27        7.91      3.44 o
   2   4  -2        4.05        0.88      2.77 o
   3   4  -2        0.74        2.27      2.20 o
   4   4  -2        5.02        5.46      2.41 o
   5   4  -2       22.84       16.18      2.78 o
   6   4  -2       19.50       23.34      2.95 o
   7   4  -2        0.35        3.16      2.22 o
   8   4  -2       44.82       40.48      3.51 o
   9   4  -2        5.13        9.00      2.55 o
  10   4  -2        5.33        3.68      2.45 o
  11   4  -2        4.32        5.50      2.91 o
  12   4  -2        1.58        5.35      5.05 o
  13   4  -2        1.37       -1.34      4.31 o
   2   0  -1      310.57      297.80      4.26 o
   4   0  -1     1297.54     1305.17     27.05 o
   6   0  -1      234.35      224.68      4.15 o
   8   0  -1      952.36      935.75     15.98 o
  10   0  -1     2100.39     2163.20     41.17 o
  12   0  -1      404.16      445.27     12.04 o
  14   0  -1      512.95      485.10     13.67 o
  16   0  -1     1127.21     1092.23     25.41 o
  18   0  -1      170.51      160.96      8.03 o
  20   0  -1       49.99       58.85      6.54 o
  22   0  -1       85.81       80.40      6.99 o
  24   0  -1        1.46        0.45      3.86 o
   1   1  -1     6260.42     6322.83     37.75 o
   2   1  -1     1748.05     1771.32     12.29 o
   3   1  -1     2024.86     1982.23     15.02 o
   4   1  -1     1009.34     1025.53      8.37 o
   5   1  -1      419.88      415.37      5.27 o
   6   1  -1       29.70       33.35      1.37 o
   7   1  -1      221.44      213.05      3.92 o
   8   1  -1       98.67       98.17      3.35 o
   9   1  -1      966.53      976.28     15.18 o
  10   1  -1      421.56      414.81      6.24 o
  11   1  -1       45.92       45.75      2.13 o
  12   1  -1      147.38      154.46      3.58 o
  13   1  -1       12.32       14.22      1.57 o
  14   1  -1      301.42      288.78      5.45 o
  15   1  -1      223.55      218.22      5.60 o
  16   1  -1      342.43      337.93      6.31 o
  17   1  -1       51.63       54.70      3.22 o
  18   1  -1       95.50       86.36      3.59 o
  19   1  -1       35.08       26.42      3.23 o
  20   1  -1       33.73       35.53      3.83 o
  21   1  -1       36.61       41.75      4.20 o
  22   1  -1       17.03       16.89      3.49 o
  23   1  -1        7.56        9.44      3.05 o
  24   1  -1        1.69        4.55      2.94 o
  25   1  -1        1.09        0.66      2.78 o
   1   2  -1      111.33      106.37      3.31 o
   2   2  -1     1204.37     1193.24     12.25 o
   3   2  -1     1364.29     1365.95     13.70 o
   4   2  -1      368.81      372.11      5.09 o
   5   2  -1       62.50       61.36      2.79 o
   6   2  -1      130.98      134.65      4.01 o
   7   2  -1      349.66      350.58      5.71 o
   8   2  -1       15.97       18.36      2.21 o
   9   2  -1      304.06      305.81      4.58 o
  10   2  -1       19.46       17.82      1.47 o
  11   2  -1       63.73       67.40      3.57 o
  12   2  -1        7.99       14.05      2.14 o
  13   2  -1       86.60       85.43      4.17 o
  14   2  -1       36.53       42.97      2.68 o
  15   2  -1       54.74       64.88      3.22 o
  16   2  -1       36.91       42.24      2.84 o
  17   2  -1       86.91       86.49      3.72 o
  18   2  -1       19.16       14.49      2.79 o
  19   2  -1        1.60        4.76      3.49 o
  20   2  -1       14.34       11.82      3.00 o
  21   2  -1        6.13        6.69      2.77 o
  22   2  -1        0.80        1.23      2.60 o
  23   2  -1       15.36       17.36      3.66 o
   1   3  -1       47.67       45.70      2.92 o
   2   3  -1       92.91       94.86      2.99 o
   3   3  -1        1.88        2.19      1.32 o
   4   3  -1       68.91       68.77      2.77 o
   5   3  -1       10.87       11.11      1.91 o
   6   3  -1       24.95       26.62      2.64 o
   7   3  -1      145.01      138.59      4.31 o
   8   3  -1      118.43      132.43      4.17 o
   9   3  -1       21.87       25.21      2.79 o
  10   3  -1       48.60       50.13      3.95 o
  11   3  -1       29.35       27.45      2.92 o
  12   3  -1       18.46       15.11      2.59 o
  13   3  -1       16.76       17.99      2.67 o
  14   3  -1       16.73       23.57      2.97 o
  15   3  -1       67.66       60.79      5.56 o
  16   3  -1       10.41       13.13      2.56 o
  17   3  -1        6.75        4.04      2.32 o
  18   3  -1        8.66        6.09      4.90 o
  19   3  -1        0.68        3.27      4.61 o
  20   3  -1        7.20        6.09      5.05 o
   1   4  -1       18.49       13.20      3.36 o
   2   4  -1       21.31       19.68      2.86 o
   3   4  -1        3.44        3.48      2.23 o
   4   4  -1       18.06       21.48      3.04 o
   5   4  -1       18.96       22.03      2.78 o
   6   4  -1        7.85        9.36      2.34 o
   7   4  -1        0.13        0.11      2.20 o
   8   4  -1        4.97        5.93      2.45 o
   9   4  -1        2.49        3.21      2.78 o
  10   4  -1       65.56       63.39      4.60 o
  11   4  -1       13.62       16.78      4.13 o
  12   4  -1        3.90        7.22      3.93 o
  13   4  -1       14.99       20.51      6.09 o
  14   4  -1        5.26        9.36      5.35 o
   4   0   0      471.66      457.36      6.67 o
   6   0   0     1239.41     1156.95     15.92 o
   8   0   0      133.83      136.89      3.36 o
  10   0   0      605.24      582.01     13.67 o
  12   0   0      346.14      344.95     10.11 o
  14   0   0      773.97      747.13     18.13 o
  16   0   0        2.12        4.01      2.82 o
  18   0   0        0.06       -2.38      2.23 o
  20   0   0        3.49        6.84      3.42 o
  22   0   0        8.21        9.21      4.31 o
  24   0   0       23.40       35.37      6.09 o
  26   0   0       20.27       34.03      6.54 o
   0   1   0     1005.06      966.88      8.53 o
   1   1   0      216.79      240.94      2.37 o
   2   1   0    14317.13    14586.80     98.19 o
   3   1   0      770.15      836.18      6.83 o
   4   1   0      195.07      183.21      2.34 o
   5   1   0     1573.29     1506.81     12.49 o
   6   1   0      404.32      368.55      5.19 o
   7   1   0      471.91      464.99      7.86 o
   8   1   0        0.18        1.19      0.64 o
   9   1   0       22.28       26.11      1.53 o
  10   1   0      680.13      689.66      9.04 o
  11   1   0        1.59        6.34      1.03 o
  12   1   0      640.82      618.02      8.54 o
  13   1   0      372.14      364.89      5.94 o
  14   1   0      101.05      109.19      4.30 o
  15   1   0        5.74       14.44      3.33 o
  16   1   0      127.63      135.32      3.79 o
  17   1   0      245.45      242.36      5.35 o
  18   1   0        0.42        1.13      1.94 o
  19   1   0      123.73      129.15      5.44 o
  20   1   0        2.70        3.94      2.31 o
  21   1   0        0.10       -3.71      1.99 o
  22   1   0        5.64        7.69      2.62 o
  23   1   0        6.28        8.20      2.94 o
  24   1   0       25.29       32.30      4.14 o
  25   1   0       22.84       28.76      4.30 o
   0   2   0       97.79       97.89      3.02 o
   1   2   0      129.02      118.76      2.16 o
   2   2   0       21.07       23.71      1.24 o
   3   2   0       20.78       24.93      1.75 o
   4   2   0        0.17        0.34      0.84 o
   5   2   0      248.38      241.19      3.79 o
   6   2   0      150.01      137.73      2.91 o
   7   2   0      659.86      613.39      8.20 o
   8   2   0      350.25      361.10      6.56 o
   9   2   0      250.63      260.15      5.45 o
  10   2   0       32.33       34.24      2.79 o
  11   2   0       12.43       15.02      2.08 o
  12   2   0       57.73       55.61      3.39 o
  13   2   0      250.07      248.06      6.69 o
  14   2   0      118.43      113.60      7.40 o
  15   2   0       20.08       26.71      3.18 o
  16   2   0      179.71      182.27      4.60 o
  17   2   0       74.10       77.55      4.38 o
  18   2   0       23.63       19.98      2.99 o
  19   2   0      103.76      111.59      5.31 o
  20   2   0       33.43       31.01      3.74 o
  21   2   0        2.79        4.46      2.50 o
  22   2   0       11.10       11.44      3.04 o
  23   2   0       20.48       30.42      6.69 o
   0   3   0      283.56      279.01     22.07 o
   1   3   0      154.28      159.84      4.82 o
   2   3   0        3.17        6.58      1.59 o
   3   3   0        7.98        8.60      1.73 o
   4   3   0       71.02       68.60      3.10 o
   5   3   0        0.04        1.31      1.57 o
   6   3   0       44.22       53.48      3.05 o
   7   3   0       91.88       90.83      3.59 o
   8   3   0       41.09       46.16      3.40 o
   9   3   0      113.52      112.23      4.73 o
  10   3   0        2.18        4.26      2.05 o
  11   3   0       21.70       23.31      2.68 o
  12   3   0        0.62       -3.35      1.81 o
  13   3   0       17.13       16.67      2.57 o
  14   3   0       76.79       83.10      3.98 o
  15   3   0       20.44       26.44      2.79 o
  16   3   0        3.36        6.97      3.28 o
  17   3   0        7.58        7.83      5.50 o
  18   3   0        3.48        6.00      3.66 o
  19   3   0        6.31        2.38      4.61 o
  20   3   0        9.99        3.12      4.46 o
   0   4   0        6.97        1.34      4.01 o
   1   4   0       12.24        9.34      5.80 o
   2   4   0       15.17       15.58      2.69 o
   3   4   0        4.17        2.46      2.17 o
   4   4   0        1.46        3.16      2.19 o
   5   4   0        0.45        3.99      2.64 o
   6   4   0       25.76       25.97      3.30 o
   7   4   0        0.57       -1.37      2.34 o
   8   4   0        0.20       -2.01      2.33 o
   9   4   0        0.70        3.68      2.51 o
  10   4   0        1.55        0.13      2.62 o
  11   4   0       13.59       18.83      4.40 o
  12   4   0        0.45        4.38      3.74 o
  13   4   0        0.56        6.84      5.50 o
  14   4   0        3.21        1.63      4.76 o
   2   0   1      293.23      284.33      4.26 o
   4   0   1     1249.14     1256.41     17.43 o
   6   0   1      232.98      216.89      5.51 o
   8   0   1      934.16      912.98     13.61 o
  10   0   1     2059.85     2090.40     29.46 o
  12   0   1      410.44      457.37      8.29 o
  14   0   1      523.90      521.66     13.82 o
  16   0   1     1138.91     1100.55     25.41 o
  18   0   1      167.48      165.42      8.17 o
  20   0   1       51.52       67.77      6.69 o
  22   0   1       85.55       99.13      7.58 o
  24   0   1        1.50        2.23      3.42 o
   1   1   1     6316.34     6303.66     38.23 o
   2   1   1     1698.37     1713.83     12.22 o
   3   1   1     2007.15     1997.13     17.48 o
   4   1   1     1046.37     1063.21      9.70 o
   5   1   1      437.19      427.95      4.58 o
   6   1   1       29.76       33.16      1.21 o
   7   1   1      219.31      217.11      4.36 o
   8   1   1       98.10       90.41      3.27 o
   9   1   1      977.02      998.07     14.76 o
  10   1   1      427.94      421.09     10.55 o
  11   1   1       44.95       40.82      2.47 o
  12   1   1      146.87      145.23      4.31 o
  13   1   1       11.94       13.99      2.16 o
  14   1   1      302.86      299.09      6.94 o
  15   1   1      215.76      211.16     12.41 o
  16   1   1      338.16      321.97      7.79 o
  17   1   1       54.30       58.69      3.93 o
  18   1   1       96.26      103.71      6.17 o
  19   1   1       35.19       35.11      3.57 o
  20   1   1       34.53       24.67      4.90 o
  21   1   1       35.44       41.75      6.54 o
  22   1   1       17.40       19.42      3.30 o
  23   1   1        7.46        5.36      2.75 o
  24   1   1        1.59        4.04      2.75 o
  25   1   1        1.12        2.17      2.98 o
   1   2   1      106.97      105.04      2.51 o
   2   2   1     1198.44     1219.08     10.23 o
   3   2   1     1387.67     1377.09     11.79 o
   4   2   1      372.50      366.82      4.45 o
   5   2   1       56.96       54.60      3.37 o
   6   2   1      130.29      128.41      2.94 o
   7   2   1      348.12      345.42      6.46 o
   8   2   1       16.28       20.92      4.01 o
   9   2   1      304.00      299.81      6.81 o
  10   2   1       18.79       23.85      2.25 o
  11   2   1       63.30       62.49      3.73 o
  12   2   1        7.89        8.42      1.28 o
  13   2   1       86.82       85.55      3.73 o
  14   2   1       36.70       44.04      3.24 o
  15   2   1       52.64       52.45      3.60 o
  16   2   1       36.01       36.27      3.86 o
  17   2   1       86.52       90.02      4.54 o
  18   2   1       19.32       21.88      3.10 o
  19   2   1        1.45        3.63      2.23 o
  20   2   1       14.33       19.15      3.21 o
  21   2   1        5.29        5.65      2.60 o
  22   2   1        0.85        2.97      4.16 o
  23   2   1       15.39       23.33      5.80 o
   1   3   1       46.79       48.17      3.17 o
   2   3   1       92.83       94.16      3.32 o
   3   3   1        1.47        2.23      1.52 o
   4   3   1       65.42       67.63      3.05 o
   5   3   1       10.98       11.80      2.12 o
   6   3   1       25.17       29.22      2.72 o
   7   3   1      145.58      141.28      4.66 o
   8   3   1      118.11      127.13      4.51 o
   9   3   1       21.46       24.35      2.71 o
  10   3   1       48.71       48.86      3.36 o
  11   3   1       28.58       28.62      2.83 o
  12   3   1       18.91       20.44      2.64 o
  13   3   1       16.23       13.94      4.09 o
  14   3   1       17.29       17.38      3.73 o
  15   3   1       68.64       62.88      5.77 o
  16   3   1       10.95       13.01      3.93 o
  17   3   1        6.50        5.47      4.31 o
  18   3   1        8.29       11.70      3.83 o
  19   3   1        0.77       -0.15      4.46 o
  20   3   1        7.37       10.25      5.35 o
   1   4   1       18.69       21.99      3.83 o
   2   4   1       21.59       27.35      5.35 o
   3   4   1        3.54        5.15      2.89 o
   4   4   1       17.97       19.16      3.57 o
   5   4   1       19.07       22.25      3.05 o
   6   4   1        7.90       10.47      2.64 o
   7   4   1        0.14        0.53      2.45 o
   8   4   1        4.54        7.94      2.64 o
   9   4   1        2.56        8.02      2.73 o
  10   4   1       66.65       60.87      5.73 o
  11   4   1       13.33       15.25      4.30 o
  12   4   1        3.83        6.46      3.64 o
  13   4   1       15.05       12.33      4.10 o
  14   4   1        4.94        6.49      4.08 o
   0   0   2     7955.21     7815.76    159.17 o
   2   0   2     9447.56     9197.55    123.85 o
   4   0   2      761.59      705.75     12.26 o
   6   0   2     3937.59     3838.93     52.49 o
   8   0   2       46.11       40.91      2.68 o
  10   0   2     2366.16     2446.78     33.93 o
  12   0   2      477.42      444.54     10.92 o
  14   0   2       65.87       68.61      4.53 o
  16   0   2       99.03      103.00      6.39 o
  18   0   2      269.46      264.70     10.40 o
  20   0   2      136.86      136.58      7.88 o
  22   0   2       53.69       56.48      6.69 o
  24   0   2       27.47       41.91      6.09 o
   0   1   2     8962.90     9099.87     77.71 o
   1   1   2     5045.26     5089.40     34.85 o
   2   1   2     2512.90     2533.83     25.26 o
   3   1   2       93.61       91.48      3.72 o
   4   1   2     1080.14     1067.90     11.19 o
   5   1   2      228.15      217.78      4.55 o
   6   1   2      377.42      384.92      6.35 o
   7   1   2      694.90      650.27      9.98 o
   8   1   2      475.40      478.06      8.14 o
   9   1   2      506.98      522.76      8.78 o
  10   1   2       14.39       20.50      1.78 o
  11   1   2      382.35      373.21      7.21 o
  12   1   2      378.11      390.03      7.53 o
  13   1   2      101.50       99.90      5.50 o
  14   1   2      102.00      101.99      7.28 o
  15   1   2       87.29       87.53      3.96 o
  16   1   2       88.28       88.83      4.27 o
  17   1   2      163.89      153.64      5.44 o
  18   1   2       55.99       61.65      4.05 o
  19   1   2       34.51       36.66      3.51 o
  20   1   2       62.55       61.23      4.39 o
  21   1   2        2.12        1.32      2.82 o
  22   1   2        1.36        0.06      2.75 o
  23   1   2        5.58        5.13      4.68 o
  24   1   2        8.77       11.26      3.31 o
  25   1   2        9.13       12.39      3.57 o
   0   2   2      681.68      699.20      9.63 o
   1   2   2     1336.30     1336.49     11.71 o
   2   2   2      153.85      150.67      3.00 o
   3   2   2      131.94      125.98      3.15 o
   4   2   2      791.32      800.70      8.36 o
   5   2   2       26.62       31.98      2.50 o
   6   2   2      148.36      154.25      3.00 o
   7   2   2      781.84      766.79     10.11 o
   8   2   2       87.83       96.35      3.68 o
   9   2   2        8.84       13.05      1.25 o
  10   2   2      115.80      111.32      3.61 o
  11   2   2       45.11       41.92      3.12 o
  12   2   2        2.49        2.92      2.23 o
  13   2   2      121.83      127.03      9.88 o
  14   2   2      121.82      122.03      4.48 o
  15   2   2       55.76       52.35      8.55 o
  16   2   2       54.51       56.89      3.82 o
  17   2   2       63.46       66.14      4.20 o
  18   2   2       32.37       33.13      3.33 o
  19   2   2       38.53       44.14      6.39 o
  20   2   2        9.00        5.80      4.31 o
  21   2   2        0.25       -1.04      3.57 o
  22   2   2        3.42        2.82      4.16 o
  23   2   2       15.90       14.42      5.35 o
   1   3   2       13.54       20.66      4.01 o
   2   3   2        2.27        5.32      2.26 o
   3   3   2      127.09      126.34      4.45 o
   4   3   2        5.40       11.10      2.11 o
   5   3   2       55.13       54.86      3.31 o
   6   3   2      198.88      196.41      5.25 o
   7   3   2       11.81       13.82      2.25 o
   8   3   2       67.21       76.65      4.54 o
   9   3   2       53.67       55.13      3.54 o
  10   3   2        6.53       10.13      2.07 o
  11   3   2       10.49       12.89      3.49 o
  12   3   2       49.10       53.81      4.83 o
  13   3   2       29.58       32.93      4.36 o
  14   3   2        0.42        0.17      2.85 o
  15   3   2        8.31        8.07      3.30 o
  16   3   2        0.70        2.48      3.27 o
  17   3   2        3.54        8.15      3.45 o
  18   3   2       35.64       30.91      6.09 o
  19   3   2        9.24       12.78      5.50 o
   3   4   2        0.73       -5.94      3.12 o
   4   4   2        5.03       10.70      4.61 o
   5   4   2       22.80       21.55      5.65 o
   6   4   2       19.94       27.24      5.20 o
   7   4   2        0.39        3.46      3.34 o
   8   4   2       44.23       48.98      9.73 o
   9   4   2        5.26        9.88      3.89 o
  10   4   2        5.43        7.56      3.67 o
  11   4   2        4.40        2.83      3.55 o
  12   4   2        1.47        2.40      3.60 o
  13   4   2        1.36       -0.50      3.40 o
   4   0   3     1767.43     1751.01     23.47 o
   6   0   3     1010.45     1060.46     15.39 o
   8   0   3       41.42       41.41      2.23 o
  10   0   3     1675.34     1716.80     24.33 o
  12   0   3      283.13      261.86      5.56 o
  14   0   3      352.14      352.17      7.02 o
  16   0   3      188.92      166.90      7.58 o
  18   0   3      259.10      251.17     10.11 o
  20   0   3       33.06       48.30      5.80 o
  22   0   3       14.57       15.90      4.31 o
  24   0   3       14.86       15.16      4.61 o
   1   1   3      232.48      207.47      6.97 o
   2   1   3      564.90      556.39      6.52 o
   3   1   3      159.80      168.55      3.22 o
   4   1   3      323.40      326.25      7.28 o
   5   1   3      606.72      619.75     10.06 o
   6   1   3      310.31      342.72      9.66 o
   7   1   3      828.06      821.91     12.20 o
   8   1   3      854.47      868.69     13.08 o
   9   1   3      184.16      181.07      4.31 o
  10   1   3      129.16      120.05      3.57 o
  11   1   3      162.18      154.16      4.25 o
  12   1   3       91.64      101.85      3.57 o
  13   1   3       63.34       70.38      5.35 o
  14   1   3       60.67       63.52      3.49 o
  15   1   3      218.27      213.77      5.96 o
  16   1   3      239.39      246.47      6.64 o
  17   1   3      140.52      136.14      7.58 o
  18   1   3       47.19       45.67      3.74 o
  19   1   3       61.22       61.72      4.32 o
  20   1   3        5.08        7.77      2.39 o
  21   1   3       20.31       22.48      3.28 o
  22   1   3       50.13       54.25      4.57 o
  23   1   3       26.93       19.33      3.39 o
  24   1   3        2.18        0.97      5.13 o
   1   2   3       62.40       59.01      1.59 o
   2   2   3      534.06      539.37      5.54 o
   3   2   3      345.46      333.36      5.48 o
   4   2   3      155.71      152.66      4.09 o
   5   2   3        7.17        6.02      1.79 o
   6   2   3      115.48      109.68      6.39 o
   7   2   3       25.87       33.29      4.46 o
   8   2   3      107.58      107.60      6.39 o
   9   2   3      472.12      449.73     14.12 o
  10   2   3        9.06       10.46      1.34 o
  11   2   3       62.82       59.46      2.60 o
  12   2   3       10.52       11.94      1.70 o
  13   2   3       34.38       37.20      2.71 o
  14   2   3       22.20       23.35      5.05 o
  15   2   3      173.20      163.13      5.25 o
  16   2   3       62.74       62.32      3.80 o
  17   2   3       32.10       32.25      5.65 o
  18   2   3       25.61       19.62      4.90 o
  19   2   3        8.17       10.55      4.31 o
  20   2   3        4.80        3.27      4.01 o
  21   2   3       27.11       18.58      5.65 o
  22   2   3        7.22        6.24      4.76 o
  23   2   3        7.18       10.70      5.20 o
   2   3   3      209.10      214.46      9.51 o
   3   3   3       93.03       90.18      4.59 o
   4   3   3      248.86      249.54      7.24 o
   5   3   3       55.67       57.71      4.31 o
   6   3   3       91.44       87.48      4.72 o
   7   3   3        3.07        5.41      2.68 o
   8   3   3       39.17       49.49      4.29 o
   9   3   3       57.89       66.27      4.80 o
  10   3   3       27.91       36.82      4.15 o
  11   3   3        7.95        6.76      2.94 o
  12   3   3        1.01        3.27      2.78 o
  13   3   3       12.26       10.12      3.36 o
  14   3   3        3.14        1.08      5.28 o
  15   3   3        3.41        8.22      3.25 o
  16   3   3        1.22        0.45      3.72 o
  17   3   3        8.49       11.30      4.90 o
  18   3   3        3.14        7.73      5.05 o
  19   3   3        7.28        5.20      4.76 o
   4   4   3       20.50       19.17      5.50 o
   5   4   3        1.57       -2.68      4.16 o
   6   4   3       13.80        8.77      5.05 o
   7   4   3       31.93       32.10      6.84 o
   8   4   3       49.63       56.18      8.03 o
   9   4   3       13.49       12.63      5.65 o
  10   4   3        5.92       10.11      5.50 o
  11   4   3        3.39        0.74      4.46 o
  12   4   3        0.41       -1.78      4.76 o
  13   4   3        1.91        1.78      4.76 o
   0   0   4     4755.21     4813.14     97.35 o
   2   0   4     2742.71     2876.74     60.19 o
   4   0   4     1101.13     1112.59     22.29 o
   6   0   4      793.53      780.56     11.72 o
   8   0   4     2168.63     2223.07     31.25 o
  10   0   4        5.68        9.72      1.24 o
  12   0   4      193.87      197.16     11.37 o
  14   0   4      205.40      212.59      5.07 o
  16   0   4      117.55      101.81      6.24 o
  18   0   4      408.01      409.60     13.38 o
  20   0   4       35.51       36.71      5.35 o
  22   0   4        3.19        4.46      3.42 o
  24   0   4        9.42       14.27      4.46 o
   0   1   4     1001.57     1032.63     24.67 o
   1   1   4     1462.29     1474.67     23.38 o
   2   1   4      259.79      255.34      5.12 o
   3   1   4       61.32       60.99      3.03 o
   4   1   4       45.11       46.19      2.81 o
   5   1   4      217.33      213.12      7.43 o
   6   1   4     1206.58     1216.33     26.01 o
   7   1   4      123.23      110.19      2.92 o
   8   1   4      207.23      206.24      4.32 o
   9   1   4       49.16       58.72      6.02 o
  10   1   4      574.70      583.01     10.11 o
  11   1   4      148.94      145.70      6.02 o
  12   1   4       62.89       61.24      3.15 o
  13   1   4      135.40      131.68      4.21 o
  14   1   4       14.93       13.97      3.05 o
  15   1   4        1.54        0.52      1.59 o
  16   1   4       50.70       53.52      3.60 o
  17   1   4       49.37       46.38      3.72 o
  18   1   4        1.42        2.93      1.93 o
  19   1   4       29.68       27.22      3.18 o
  20   1   4       32.36       35.33      3.86 o
  21   1   4       15.01       11.97      2.77 o
  22   1   4       10.40       11.23      2.92 o
  23   1   4       20.19       25.27      5.65 o
  24   1   4        5.10       13.67      5.20 o
   0   2   4      535.84      557.19     11.74 o
   1   2   4      699.43      695.99      9.92 o
   2   2   4      258.34      258.51      4.53 o
   3   2   4      165.18      173.82      4.86 o
   4   2   4      282.94      290.95      6.66 o
   5   2   4      407.73      392.72      8.48 o
   6   2   4      163.44      166.90      7.73 o
   7   2   4        7.70        3.57      2.53 o
   8   2   4       74.85       72.38      5.65 o
   9   2   4       42.77       52.61      5.80 o
  10   2   4        6.30        7.73      3.27 o
  11   2   4      118.41      112.66      7.13 o
  12   2   4       50.43       59.75      6.54 o
  13   2   4      148.76      147.82      4.15 o
  14   2   4       80.46       82.78      6.99 o
  15   2   4        2.86        0.59      3.42 o
  16   2   4        4.24        2.68      3.57 o
  17   2   4        0.06        2.23      3.42 o
  18   2   4       21.62       21.85      5.20 o
  19   2   4       12.35        9.21      4.61 o
  20   2   4       17.29       17.39      5.20 o
  21   2   4        0.35        2.82      4.16 o
  22   2   4        4.39        1.63      4.46 o
   3   3   4       33.15       35.29      3.32 o
   4   3   4       73.02       78.40      4.35 o
   5   3   4       26.71       30.02      3.39 o
   6   3   4        8.53       11.80      2.89 o
   7   3   4       76.92       74.02      4.82 o
   8   3   4      128.88      129.98      5.75 o
   9   3   4       19.17       18.99      3.28 o
  10   3   4       18.77       16.98      3.26 o
  11   3   4       17.99       21.09      3.57 o
  12   3   4       41.10       52.75      4.93 o
  13   3   4        8.68       12.75      3.36 o
  14   3   4       28.52       35.82      6.39 o
  15   3   4       19.29       15.01      5.20 o
  16   3   4        8.86        0.45      4.46 o
  17   3   4       23.72       19.17      5.65 o
  18   3   4       66.97       70.45      8.92 o
   5   4   4       25.84       20.66      5.94 o
   6   4   4       11.08       12.78      5.80 o
   7   4   4        3.03       13.23      5.65 o
   8   4   4       47.98       59.45      8.03 o
   9   4   4       16.09       22.14      6.39 o
  10   4   4        3.36        9.81      5.05 o
  11   4   4        2.12        9.66      5.50 o
  12   4   4        3.19        3.72      5.20 o
   2   0   5      774.23      837.64     18.73 o
   6   0   5       74.35       72.53      4.01 o
   8   0   5     1482.57     1593.38     22.65 o
  10   0   5      201.80      183.21      4.42 o
  12   0   5       88.53       81.18      3.17 o
  14   0   5       24.29       28.54      4.01 o
  16   0   5      185.55      195.74      8.62 o
  18   0   5       17.95       11.89      3.57 o
  20   0   5       19.68       22.29      4.76 o
  22   0   5       90.83       97.50      7.28 o
  24   0   5       21.32       28.83      5.35 o
   1   1   5       78.84       83.43      5.35 o
   2   1   5      296.47      292.85      7.20 o
   3   1   5     1263.30     1254.22     19.57 o
   4   1   5      185.58      179.21      5.65 o
   5   1   5       48.58       47.71      4.16 o
   6   1   5      170.31      172.85      6.99 o
   7   1   5       75.37       80.26      4.90 o
   8   1   5       16.44       16.89      1.46 o
   9   1   5      492.30      494.38     17.54 o
  10   1   5      137.57      143.19      3.94 o
  11   1   5      255.36      240.50      5.63 o
  12   1   5       53.96       53.63      2.94 o
  13   1   5       42.35       45.16      2.97 o
  14   1   5       84.79       77.78      9.59 o
  15   1   5      122.83      119.94      4.50 o
  16   1   5      128.01      125.43      4.90 o
  17   1   5       41.28       45.93      3.53 o
  18   1   5        4.29        6.01      2.11 o
  19   1   5       31.26       28.76      6.17 o
  20   1   5        9.62        9.51      4.31 o
  21   1   5        9.76        7.43      4.31 o
  22   1   5       17.59       17.09      5.05 o
  23   1   5        0.68        0.74      4.01 o
   3   2   5       70.57       63.02      5.35 o
   4   2   5       10.61       15.22      2.38 o
   5   2   5      215.13      220.85      9.21 o
   6   2   5       48.05       48.60      5.65 o
   7   2   5      112.06      116.67      6.99 o
   8   2   5        9.80       12.04      3.42 o
   9   2   5       68.47       61.83      5.65 o
  10   2   5       16.39       17.69      4.31 o
  11   2   5      118.98      116.22      7.58 o
  12   2   5       19.94       20.36      4.76 o
  13   2   5       26.96       25.86      5.35 o
  14   2   5        0.29        3.42      3.57 o
  15   2   5      102.16      105.08      7.73 o
  16   2   5       67.89       62.27      7.43 o
  17   2   5       21.28       29.87      5.80 o
  18   2   5       30.64       41.47      6.69 o
  19   2   5       13.18       18.88      5.20 o
  20   2   5        4.60        2.38      4.01 o
  21   2   5       17.36        9.96      4.90 o
   4   3   5       73.41       76.19      4.32 o
   5   3   5       17.23       20.83      3.07 o
   6   3   5       58.15       57.66      4.31 o
   7   3   5       24.16       28.71      3.57 o
   8   3   5       49.99       64.89      4.64 o
   9   3   5       16.14       14.50      3.13 o
  10   3   5       15.33       17.86      3.45 o
  11   3   5        0.87        0.30      2.63 o
  12   3   5       26.22       31.56      4.02 o
  13   3   5       17.25       22.20      3.88 o
  14   3   5        0.85        1.49      3.86 o
  15   3   5        3.81        1.63      4.16 o
  16   3   5        4.37        4.31      4.61 o
  17   3   5        9.39        4.31      4.76 o
  18   3   5        2.62       -1.19      4.46 o
   6   4   5        0.80       -2.08      4.01 o
   7   4   5       11.90        7.58      5.50 o
   8   4   5       30.44       32.85      6.99 o
   9   4   5        2.64        2.08      4.61 o
  10   4   5        2.73        8.03      5.20 o
  11   4   5       14.73        9.66      5.50 o
   0   0   6     2406.43     2674.02     56.48 o
   2   0   6     1931.87     1992.28     42.80 o
   6   0   6      524.50      523.75     12.78 o
   8   0   6      136.76      141.93      5.94 o
  10   0   6      188.96      188.16      7.13 o
  12   0   6      771.79      755.45     18.28 o
  14   0   6       34.83       45.63      4.90 o
  16   0   6       34.44       37.01      4.76 o
  18   0   6        7.16       15.01      3.42 o
  20   0   6        7.41        8.62      3.57 o
  22   0   6        5.76        9.21      3.86 o
   0   1   6     2008.54     2117.13     46.52 o
   1   1   6       28.71       21.62      2.89 o
   2   1   6       70.57       58.42      5.05 o
   3   1   6      136.17      132.00      5.04 o
   4   1   6       39.38       41.18      4.31 o
   5   1   6      193.07      187.86      7.58 o
   6   1   6      141.21      135.25      6.54 o
   7   1   6      339.57      353.57     11.15 o
   8   1   6      100.30      105.52      6.24 o
   9   1   6      124.03      121.21      7.58 o
  10   1   6       25.08       23.35      2.45 o
  11   1   6       80.91       82.94      3.79 o
  12   1   6       62.32       68.03      3.30 o
  13   1   6      104.01      106.52      4.12 o
  14   1   6      113.94      106.20      4.28 o
  15   1   6        0.18        0.91      1.71 o
  16   1   6       55.84       61.46      3.96 o
  17   1   6       64.51       55.73      4.90 o
  18   1   6        0.48        5.35      3.27 o
  19   1   6       28.34       37.60      5.80 o
  20   1   6        0.65       -4.16      3.27 o
  21   1   6        1.37        4.90      3.86 o
  22   1   6        9.57       10.70      4.76 o
  23   1   6        1.41        4.46      4.31 o
   4   2   6       24.48       26.45      4.31 o
   5   2   6       93.13       87.69      6.39 o
   6   2   6        5.83        5.50      2.97 o
   7   2   6      169.68      166.46      8.47 o
   8   2   6       28.67       27.05      4.90 o
   9   2   6      121.26      115.48      7.58 o
  10   2   6      172.49      154.42      8.62 o
  11   2   6       71.13       78.77      6.69 o
  12   2   6       58.74       57.22      6.84 o
  13   2   6        0.88        3.27      3.57 o
  14   2   6       35.71       51.42      6.84 o
  15   2   6        7.99        8.47      4.16 o
  16   2   6       34.64       24.52      5.50 o
  17   2   6       38.82       44.14      6.84 o
  18   2   6        2.73        6.54      4.61 o
  19   2   6       24.15       31.95      6.39 o
  20   2   6        9.49        5.50      4.46 o
  21   2   6        1.76       -5.05      4.01 o
   5   3   6        1.70        2.08      3.57 o
   6   3   6        9.44       15.61      5.05 o
   7   3   6       14.49       15.46      4.90 o
   8   3   6       33.50       35.52      6.09 o
   9   3   6       24.42       25.86      5.65 o
  10   3   6       39.62       37.90      6.24 o
  11   3   6        7.28       17.24      5.20 o
  12   3   6       24.56       27.94      6.09 o
  13   3   6       36.55       32.70      6.54 o
  14   3   6       45.64       46.67      7.43 o
  15   3   6        6.44       12.93      5.20 o
  16   3   6        0.06       -2.08      4.16 o
  17   3   6        1.93       -2.53      3.86 o
   8   4   6        5.60        0.30      4.76 o
   9   4   6        4.16        9.07      5.35 o
   2   0   7      100.52       90.36      3.57 o
   8   0   7       64.77       67.18      4.46 o
  10   0   7      103.84       90.07      5.65 o
  12   0   7      624.48      605.93     15.90 o
  14   0   7      217.09      212.68      8.92 o
  16   0   7      119.01      115.33      7.13 o
  18   0   7        3.06        4.90      2.97 o
  20   0   7       24.24       29.43      4.90 o
   1   1   7      258.74      260.74      7.30 o
   2   1   7      177.84      168.90      5.94 o
   3   1   7       67.30       66.14      5.94 o
   6   1   7       37.79       42.06      4.90 o
   7   1   7       24.92       24.82      4.01 o
   8   1   7       30.75       47.86      5.50 o
   9   1   7      127.10      124.55      7.13 o
  10   1   7      259.26      285.95     10.85 o
  11   1   7       97.79       96.99      3.68 o
  12   1   7        7.48        5.99      1.71 o
  13   1   7       82.57       83.33      3.77 o
  14   1   7        5.42        4.93      1.73 o
  15   1   7       13.12       16.79      4.46 o
  16   1   7       45.13       50.68      6.54 o
  17   1   7       35.39       35.37      5.65 o
  18   1   7       24.60       25.71      5.35 o
  19   1   7        2.21        6.39      3.72 o
  20   1   7       13.26       17.24      5.05 o
  21   1   7        6.84        4.76      4.16 o
  22   1   7       10.47        5.94      4.46 o
   6   2   7       28.06       24.67      4.90 o
   7   2   7       48.41       60.49      6.84 o
   8   2   7       56.83       72.68      7.43 o
   9   2   7       95.78      100.32      7.28 o
  10   2   7       79.92       79.66      6.99 o
  11   2   7        2.81       -1.04      2.82 o
  12   2   7        4.76        4.01      3.42 o
  13   2   7        3.70        8.62      4.16 o
  14   2   7        1.67        0.59      3.12 o
  15   2   7       54.27       61.23      7.73 o
  16   2   7        0.62        8.47      4.46 o
  17   2   7        8.32        5.35      4.61 o
  18   2   7       10.50        9.51      4.90 o
  19   2   7        1.05        0.74      4.01 o
  20   2   7        0.16       -0.74      4.31 o
   7   3   7       18.43       19.17      5.35 o
   8   3   7        4.68        9.66      4.31 o
   9   3   7        1.20       -4.31      3.42 o
  10   3   7       15.38       14.42      5.35 o
  11   3   7        7.64        2.97      4.16 o
  12   3   7       28.95       15.75      5.20 o
  13   3   7        1.52        0.45      4.01 o
  14   3   7       12.88        8.62      5.20 o
   0   0   8      658.37      685.45     17.54 o
   2   0   8       17.45       13.60      2.15 o
  10   0   8      384.30      382.70     12.04 o
  12   0   8      150.22      143.12      7.28 o
  14   0   8       20.88       23.19      3.86 o
  16   0   8       49.17       50.98      5.80 o
  18   0   8       10.89       19.17      4.16 o
   8   1   8       25.65       28.98      4.76 o
   9   1   8      100.78       99.87      6.99 o
  10   1   8      264.97      263.21     10.70 o
  11   1   8       54.04       67.33      6.99 o
  12   1   8       54.42       84.71      7.73 o
  13   1   8       60.08       78.92      7.58 o
  14   1   8       35.70       38.20      5.50 o
  15   1   8       27.42       35.52      5.50 o
  16   1   8        0.12       -2.53      2.82 o
  17   1   8       13.73        9.36      4.16 o
  18   1   8       12.61       16.20      4.61 o
  19   1   8        3.95        4.76      4.01 o
  20   1   8        0.36        6.39      4.31 o
   7   2   8       21.95       34.33      5.65 o
   8   2   8       61.37       63.31      7.43 o
   9   2   8       69.85       70.45      7.73 o
  10   2   8       13.45       13.23      4.46 o
  11   2   8       25.44       28.98      5.80 o
  12   2   8       21.62       24.67      5.35 o
  13   2   8       51.02       72.53      8.32 o
  14   2   8       17.23       17.09      5.35 o
  15   2   8        1.64        4.76      4.16 o
  16   2   8        2.21       -0.45      3.72 o
  17   2   8       11.75       18.58      5.35 o
  18   2   8        1.53       -2.53      3.72 o
   9   3   8        5.51        6.54      4.46 o
  10   3   8       15.99       24.52      6.24 o
  11   3   8        8.79        9.81      5.05 o
  12   3   8        2.95        5.05      4.61 o
  13   3   8        3.72        4.90      4.61 o
  14   3   8        9.37       10.40      5.50 o
   2   0   9       11.52       13.76      2.15 o
   4   0   9       20.53       14.71      3.42 o
  12   0   9       57.32       58.26      5.65 o
  14   0   9        0.48       -0.59      2.68 o
  16   0   9       51.73       51.42      5.65 o
   3   1   9       83.48       83.08      4.61 o
   4   1   9       71.55       74.76      4.61 o
  10   1   9       89.85       95.71      6.99 o
  11   1   9       80.83       89.92      7.13 o
  12   1   9       47.58       57.37      6.69 o
  13   1   9        6.70        3.12      3.42 o
  14   1   9        7.79        7.13      3.86 o
  15   1   9       12.63       12.19      4.16 o
  16   1   9       23.06       25.71      5.35 o
  17   1   9        3.42       -1.04      3.27 o
  18   1   9        0.87       -1.78      3.42 o
  19   1   9        2.41        6.69      4.31 o
   9   2   9       23.54       27.94      5.35 o
  10   2   9       20.98       24.97      5.65 o
  11   2   9        8.58        5.20      4.16 o
  12   2   9        8.04       18.13      5.20 o
  13   2   9        6.77        2.68      3.72 o
  14   2   9        2.17        2.68      4.31 o
  15   2   9        0.17       -0.74      3.86 o
  16   2   9        0.50       -1.49      3.72 o
  17   2   9        6.46       -0.59      4.31 o
  11   3   9        0.71        0.74      4.01 o
  12   3   9        0.03       -0.30      4.31 o
   0   0  10       93.14      114.14      6.69 o
   2   0  10        5.63        6.69      3.12 o
  12   1  10       21.71       23.93      5.05 o
  13   1  10       12.81       18.58      4.46 o
  14   1  10        5.29        6.54      3.72 o
  15   1  10        2.32        2.08      3.57 o
  16   1  10        4.24       -1.78      3.27 o
  17   1  10        0.92       -4.61      2.97 o
  12   2  10        0.67        5.65      4.16 o
  13   2  10       23.66       22.00      5.80 o
  14   2  10       17.21       19.62      5.80 o
  15   2  10        5.83        4.31      4.61 o
 
